# Supplementary material for: MicroRNAs of Toxocara canis and their predicted functional roles
Source: Parasit Vectors. 2016 Apr 23;9:229. doi: 10.1186/s13071-016-1508-3 (PMC4842261; doi:10.1186/s13071-016-1508-3)
Supplement: Additional file 1: Table S1. — Primers for microRNA quantitative PCR. Table S2. Transcription profiles of known and novel microRNAs in Toxocara canis. Table S3. Gene ontology (GO) annotation and pathway enrichment analyses of microRNAs of Toxocara canis. Table S4. MicroRNAs differentially transcribed between male and female adults of Toxocara canis. Table S5. Sequence-dependent transcription between male and female adults of Toxocara canis. Table S6. GO annotation and pathway enrichment analysis of microRNAs differentially transcribed between male and female adults of Toxocara canis. Table S7. MicroRNA seed sequence families predicted to be involved in reproduction and larval development. Table S8. MicroRNAs predicted to be linked to host-parasite interactions. Table S9. MicroRNAs predicted to be drug targets or to have a link to drug resistance. (XLS 948 kb) [file 13071_2016_1508_MOESM1_ESM.xls]

## Sheet:  S1 Primers
Table S1 Primers for microRNA quantitative PCR
miRNA name		Sequence (5'-3')	Length (nt)
Tc-miR-4459	forward primer	GCATGGAGGCGGAGGTGGTGGAG	23
	reverse primer	universal primer	—
Tc-miR-3610	forward primer	GAATATGGAAACGGAGGCGCTG	22
	reverse primer	universal primer	—
Tc-miR-3885-5p	forward primer	GAGGCGGCGGCGGTGGC	17
	reverse primer	universal primer	—
Tc-miR-265	forward primer	TGAGGGACGGACGGGGGCAT	20
	reverse primer	universal primer	—
18S	forward primer	AATTGTTGGTCTTCAACGAGGA	22
	reverse primer	AAGGGCAGGGACGTAGTCAA	20
Reverse primers (universal primer) for miRNAs amplification were provided by miRNA qPCR kit.

## Sheet: S2 Transcription profiles
Table S2 Transcription profiles for known and novel microRNAs in Toxocara canis
miRNA name	Male-reads		miRNA name	Female-reads		miRNA name	Male-reads		miRNA name	Female-reads
Tc-miR-51-3p	1571239		Tc-miR-279b-3p	451632		novel_Tc-miR-47	5888		novel_Tc-miR-64	109
Tc-miR-3070-2-3p	1333544		Tc-miR-71c-5p	340196		novel_Tc-miR-70	180		novel_Tc-miR-62	102
Tc-miR-71c-5p	663831		Tc-miR-71	339285		novel_Tc-miR-81	133
Tc-miR-71	662542		Tc-miR-265	231054		novel_Tc-miR-61	115
Tc-miR-4784	297718		Tc-miR-9277	189512		novel_Tc-miR-62	107
Tc-miR-1-3p	164424		Tc-miR-2418	166434
Tc-miR-1a-3p	152589		Tc-miR-6050	165043
Tc-miR-1692	145023		Tc-miR-1797	128894
Tc-miR-279b-3p	140865		Tc-miR-3851d-3p	128477
Tc-miR-1	137207		Tc-miR-3373-5p	113054
Tc-miR-1c-3p	135571		Tc-miR-4553	84069
Tc-miR-5364-3p	117856		Tc-miR-1412	76761
Tc-miR-7428-3p	96815		Tc-miR-9894	72588
Tc-miR-4453	92669		Tc-miR-4431	70780
Tc-miR-2418	74664		Tc-miR-194-3p	68427
Tc-miR-5358a-3p	70314		Tc-miR-449b-5p	62532
Tc-miR-200a-3p	64865		Tc-miR-241-3p	59889
Tc-miR-3373-5p	58948		Tc-miR-6497-5p	58080
Tc-miR-265	56790		Tc-miR-5358a-3p	57798
Tc-miR-6763-5p	55132		Tc-miR-1591-3p	55442
Tc-miR-4431	48544		Tc-miR-219-3p	55419
Tc-miR-2525-3p	47292		Tc-miR-5047	49739
Tc-miR-1343-3p	45937		Tc-miR-8228-3p	46212
Tc-miR-149-3p	41732		Tc-miR-1273h-5p	44534
Tc-miR-44-3p	34406		Tc-miR-6063	44170
Tc-miR-8083	34397		Tc-miR-1343-3p	42830
Tc-miR-81a	33390		Tc-miR-784-3p	42592
Tc-bantam	32326		Tc-miR-1-3p	42399
Tc-miR-753b-3p	30555		Tc-miR-1351-3p	41078
Tc-miR-279	30257		Tc-miR-8211-5p	40426
Tc-miR-1412	29960		Tc-miR-1a-3p	39044
Tc-miR-4210-5p	27771		Tc-miR-127	38912
Tc-miR-784-3p	27487		Tc-miR-8083	37909
Tc-miR-2856-5p	24942		Tc-miR-3340	36902
Tc-miR-1478	24479		Tc-miR-6891-5p	36807
Tc-miR-6939-5p	24154		Tc-miR-8061	35765
Tc-miR-8228-3p	24072		Tc-miR-1254	35446
Tc-miR-1498	23778		Tc-miR-1	35251
Tc-miR-7895-5p	23308		Tc-miR-5364-3p	35129
Tc-miR-127	22761		Tc-miR-254-3p	34708
Tc-miR-5047	22059		Tc-miR-1c-3p	34668
Tc-miR-2407	21885		Tc-miR-149-3p	34178
Tc-miR-3896-3p	21001		Tc-miR-2885	33856
Tc-miR-1351-3p	20991		Tc-miR-2525-3p	33716
Tc-miR-1c	20592		Tc-miR-3890-3p	32689
Tc-miR-3622b-5p	19636		Tc-miR-2303	30739
Tc-miR-1422q-3p	19357		Tc-miR-7977	30494
Tc-miR-219-3p	19194		Tc-miR-4210-5p	30243
Tc-miR-6497-5p	19158		Tc-miR-1183	28277
Tc-miR-7964a-3p	18785		Tc-miR-4006e-5p	26156
Tc-miR-3968	17855		Tc-miR-4888-5p	23537
Tc-miR-2478	17803		Tc-miR-252a	22363
Tc-miR-1591-3p	16961		Tc-miR-9-3p	22008
Tc-miR-6317	16960		Tc-miR-51-3p	21708
Tc-miR-127-3p	16433		Tc-miR-3070-2-3p	21184
Tc-miR-3851d-3p	15886		Tc-miR-1558	21181
Tc-miR-3890-3p	15877		Tc-miR-2809	21178
Tc-miR-8211-5p	15813		Tc-miR-57-5p	20953
Tc-miR-8191-5p	15745		Tc-miR-10b	20578
Tc-miR-2303	15694		Tc-miR-4006b-5p	20289
Tc-miR-100a-5p	15557		Tc-miR-7965-3p	20246
Tc-miR-554	15475		Tc-miR-56	19795
Tc-miR-6869-5p	15467		Tc-miR-4315	19364
Tc-miR-133b-5p	15389		Tc-miR-3526	19359
Tc-miR-4006b-5p	15386		Tc-miR-127-3p	18679
Tc-miR-5358b-3p	15291		Tc-miR-7278-5p	17999
Tc-miR-100	15224		Tc-miR-153-5p	17822
Tc-miR-100-5p	15117		Tc-miR-92e-5p	17535
Tc-miR-1558	14545		Tc-miR-3897-3p	17154
Tc-miR-1254	14445		Tc-miR-3896-3p	16981
Tc-miR-7846-3p	14132		Tc-miR-6860	16451
Tc-miR-3526	13975		Tc-miR-59-3p	16128
Tc-miR-7877-3p	13956		Tc-miR-9893	15941
Tc-miR-6899-5p	13950		Tc-miR-9382-5p	15894
Tc-miR-7977	13895		Tc-miR-2251b-3p	15549
Tc-miR-9894	13597		Tc-miR-1422q-3p	15103
Tc-miR-6731-3p	12880		Tc-miR-6317	14958
Tc-miR-49-3p	12826		Tc-miR-3606-5p	14678
Tc-miR-9-3p	12807		Tc-miR-3622b-5p	14185
Tc-miR-9312	12444		Tc-miR-3187-5p	13410
Tc-miR-5361-5p	12045		Tc-miR-3095-3p	13175
Tc-miR-1273h-5p	11821		Tc-miR-4453	13077
Tc-miR-5363	11713		Tc-miR-27b-5p	13036
Tc-miR-83-3p	11699		Tc-miR-100a-5p	13032
Tc-miR-8457-5p	11680		Tc-miR-6919-5p	12836
Tc-miR-6063	11525		Tc-miR-100	12748
Tc-miR-252a	11337		Tc-miR-100-5p	12645
Tc-miR-3340	10968		Tc-miR-4446	12105
Tc-miR-277d-5p	10954		Tc-miR-3201	11525
Tc-miR-4597	10825		Tc-miR-92b-5p	11419
Tc-miR-1491	10748		Tc-miR-4251	11321
Tc-miR-449a	10710		Tc-bantam-a	11286
Tc-miR-9852-3p	10583		Tc-miR-8790	11202
Tc-miR-30f	10555		Tc-miR-44-3p	11091
Tc-miR-1538	10451		Tc-miR-7846-3p	10972
Tc-miR-7965-3p	10359		Tc-miR-411	10838
Tc-miR-5359-5p	10163		Tc-let-7k	10766
Tc-miR-411	10015		Tc-miR-3074-1-3p	10064
Tc-miR-254-3p	9913		Tc-miR-1491	9887
Tc-miR-4544-5p	9867		Tc-miR-81a	9710
Tc-miR-3961	9812		Tc-miR-4044-5p	9622
Tc-miR-56	9748		Tc-miR-2478	9516
Tc-miR-3606-5p	9508		Tc-bantam	9417
Tc-miR-1250	9418		Tc-miR-3934	9399
Tc-miR-243-5p	9408		Tc-miR-222b-3p	9162
Tc-miR-4888-5p	9369		Tc-miR-6939-5p	8861
Tc-miR-1271	9299		Tc-miR-252b	8829
Tc-miR-100c-5p	9181		Tc-miR-753b-3p	8811
Tc-miR-59	9029		Tc-miR-252	8661
Tc-miR-100d	8882		Tc-miR-252-5p	8587
Tc-miR-4002-5p	8752		Tc-miR-1175-5p	8397
Tc-miR-5107-5p	8697		Tc-miR-4058-5p	8292
Tc-miR-3875-3p	8587		Tc-miR-4515	8218
Tc-miR-1789	8561		Tc-miR-1827	8039
Tc-miR-84a	8559		Tc-miR-4800-3p	7900
Tc-miR-5345a-5p	8493		Tc-miR-4020b-5p	7821
Tc-miR-81b-3p	8297		Tc-miR-7385c-3p	7815
Tc-miR-1658-3p	8277		Tc-miR-3961	7798
Tc-miR-2723	8232		Tc-miR-1600	7778
Tc-miR-1654	8171		Tc-miR-8350-3p	7701
Tc-miR-1386	8112		Tc-miR-8191-5p	7700
Tc-miR-3141	8104		Tc-miR-310-5p	7680
Tc-bantam-a	8084		Tc-miR-1579	7574
Tc-miR-7235-5p	8080		Tc-miR-133b-5p	7359
Tc-miR-1579	8017		Tc-miR-7877-3p	7333
Tc-miR-1896	7990		Tc-miR-9380-5p	7297
Tc-miR-8071	7922		Tc-miR-61	7270
Tc-miR-9a-5p	7725		Tc-miR-283-5p	7196
Tc-miR-9-5p	7500		Tc-miR-6763-3p	7010
Tc-miR-3095-3p	7285		Tc-miR-4006f-5p	6970
Tc-miR-283-5p	7270		Tc-miR-7975	6569
Tc-miR-81c-3p	7177		Tc-miR-1c	6449
Tc-miR-7255-3p	7027		Tc-miR-5107-5p	6423
Tc-miR-3653-3p	6985		Tc-miR-151-3p	6420
Tc-miR-8104	6844		Tc-miR-190-3p	6296
Tc-miR-61	6792		Tc-miR-49-3p	6181
Tc-miR-9026	6708		Tc-miR-279	6026
Tc-miR-92b-5p	6664		Tc-miR-6134	5941
Tc-miR-6706-5p	6563		Tc-miR-1260a	5874
Tc-miR-750-3p	6528		Tc-miR-92-3p	5833
Tc-miR-239-5p	6474		Tc-miR-279-3p	5692
Tc-miR-7668-5p	6359		Tc-miR-4514	5676
Tc-miR-4976-3p	6254		Tc-miR-92	5655
Tc-miR-34	6239		Tc-miR-7880x-5p	5604
Tc-miR-4553	6187		Tc-miR-1654	5598
Tc-miR-4104-5p	6140		Tc-miR-9852-3p	5593
Tc-miR-3182	6080		Tc-miR-235-3p	5579
Tc-miR-34-5p	6076		Tc-miR-92b-3p	5576
Tc-miR-2033-5p	6063		Tc-miR-9a-3p	5527
Tc-miR-9538-5p	5981		Tc-miR-92a	5508
Tc-miR-6919-5p	5923		Tc-miR-100c-5p	5352
Tc-miR-4044-5p	5899		Tc-miR-4002-5p	5259
Tc-miR-4006e-5p	5875		Tc-miR-3652	5223
Tc-miR-7975	5541		Tc-miR-5363	5058
Tc-miR-4458	5539		Tc-miR-347	5011
Tc-miR-320e	5395		Tc-miR-279d	4962
Tc-miR-92e-5p	5201		Tc-miR-1250	4907
Tc-miR-9893	5138		Tc-miR-34	4733
Tc-miR-57-5p	5021		Tc-miR-239-5p	4651
Tc-miR-8790	5000		Tc-miR-243-5p	4649
Tc-miR-4806-3p	4857		Tc-miR-2775a	4643
Tc-miR-3125	4730		Tc-miR-34-5p	4611
Tc-miR-6239	4644		Tc-miR-1247-3p	4600
Tc-miR-4418	4625		Tc-miR-929	4445
Tc-miR-222a-5p	4612		Tc-miR-240-3p	4334
Tc-miR-3499	4414		Tc-miR-7880n-5p	4306
Tc-miR-1266-5p	4298		Tc-miR-3125	4289
Tc-miR-7684-5p	4296		Tc-miR-5361-5p	4236
Tc-miR-789	4290		Tc-miR-6776-5p	4060
Tc-miR-1260a	4189		Tc-miR-9394b-5p	3920
Tc-miR-2162-5p	4036		Tc-miR-4499	3914
Tc-miR-3192-5p	4028		Tc-lin-4-5p	3895
Tc-miR-4792	3915		Tc-miR-6239	3884
Tc-miR-1599	3885		Tc-miR-670	3875
Tc-miR-252b	3861		Tc-miR-6000a-3p	3839
Tc-miR-252	3763		Tc-lsy-6	3796
Tc-miR-252-5p	3752		Tc-miR-6888-5p	3768
Tc-miR-885	3597		Tc-miR-1386	3765
Tc-miR-190-3p	3446		Tc-miR-4443	3644
Tc-miR-7680-5p	3405		Tc-miR-132-3p	3617
Tc-miR-7075-5p	3330		Tc-miR-4792	3499
Tc-miR-789-3p	3327		Tc-miR-8364v-3p	3429
Tc-miR-100b-5p	3318		Tc-miR-132	3405
Tc-miR-4800-3p	3186		Tc-miR-8071	3346
Tc-miR-4020b-5p	3165		Tc-miR-2842	3309
Tc-miR-7446-3p	3155		Tc-miR-6129	3262
Tc-miR-6779-5p	3148		Tc-miR-35h	3181
Tc-miR-876-3p	3108		Tc-miR-5359-5p	3164
Tc-miR-5112	3003		Tc-miR-693-3p	3163
Tc-miR-182-3p	2987		Tc-miR-714	3106
Tc-miR-1903	2982		Tc-miR-1951	3089
Tc-miR-1704	2955		Tc-miR-2902	2942
Tc-miR-3201	2920		Tc-miR-3488	2869
Tc-miR-6596-3p	2868		Tc-miR-3775	2861
Tc-miR-4451	2839		Tc-miR-7075-5p	2858
Tc-miR-4048-3p	2823		Tc-miR-1896	2800
Tc-miR-19b-1-5p	2760		Tc-miR-3141	2769
Tc-miR-6134	2749		Tc-miR-8219-3p	2763
Tc-miR-35h	2676		Tc-miR-7446-3p	2748
Tc-miR-1247-3p	2618		Tc-miR-7964a-3p	2748
Tc-miR-6649-3p	2528		Tc-miR-6869-5p	2638
Tc-miR-92-3p	2503		Tc-miR-543-5p	2579
Tc-miR-80-3p	2495		Tc-miR-250	2575
Tc-miR-1694	2468		Tc-miR-1755	2549
Tc-miR-92	2429		Tc-miR-9041	2474
Tc-miR-9885	2419		Tc-miR-1694	2464
Tc-miR-235-3p	2405		Tc-miR-7138-3p	2459
Tc-miR-92b-3p	2402		Tc-miR-219c-3p	2436
Tc-miR-92a	2377		Tc-miR-4283	2417
Tc-bantam-5p	2296		Tc-miR-6596-3p	2388
Tc-miR-1391-5p	2263		Tc-miR-81b-3p	2307
Tc-miR-87b-3p	2244		Tc-miR-7368-5p	2292
Tc-miR-8219-3p	2237		Tc-miR-983a-3p	2254
Tc-miR-6056	2224		Tc-miR-8341-5p	2253
Tc-miR-6960-5p	2192		Tc-miR-2383	2216
Tc-miR-87	2188		Tc-miR-669l-5p	2199
Tc-miR-87a	2187		Tc-miR-81c-3p	2183
Tc-miR-6552-3p	2102		Tc-miR-83-3p	2173
Tc-miR-993-3p	2101		Tc-miR-4650	2142
Tc-miR-9380-5p	2083		Tc-miR-30a	2125
Tc-miR-4283	2082		Tc-miR-6892-5p	2103
Tc-miR-8061	2074		Tc-miR-6593-5p	2016
Tc-miR-4514	2027		Tc-miR-6552-3p	2014
Tc-miR-86-5p	2003		Tc-miR-6614-3p	2008
Tc-miR-50-5p	1987		Tc-miR-4651	1971
Tc-miR-2733b-5p	1953		Tc-miR-1273f	1966
Tc-miR-2448-3p	1950		Tc-miR-50-5p	1957
Tc-miR-993	1918		Tc-miR-2966	1952
Tc-miR-6126	1906		Tc-miR-4654	1894
Tc-miR-72-5p	1881		Tc-miR-193	1848
Tc-miR-7278-5p	1867		Tc-miR-181a-2-3p	1835
Tc-miR-6746-5p	1863		Tc-miR-3622a-5p	1833
Tc-miR-1371	1859		Tc-miR-1728-5p	1823
Tc-miR-6763-3p	1856		Tc-miR-5890e	1814
Tc-miR-31	1838		Tc-miR-3525	1801
Tc-miR-31-5p	1830		Tc-miR-7680-5p	1801
Tc-miR-738	1800		Tc-miR-6980-5p	1766
Tc-miR-3908	1794		Tc-miR-4031-5p	1753
Tc-miR-84-5p	1757		Tc-miR-4048-3p	1751
Tc-miR-2-5p	1748		Tc-miR-789-5p	1738
Tc-miR-50	1707		Tc-miR-993-3p	1712
Tc-miR-6883-3p	1583		Tc-miR-4848b	1690
Tc-miR-4546	1543		Tc-let-7-5p	1654
Tc-miR-240-3p	1495		Tc-miR-804	1640
Tc-miR-5365b-3p	1482		Tc-miR-9a-5p	1598
Tc-miR-5350b-3p	1459		Tc-miR-9-5p	1556
Tc-lin-4-5p	1454		Tc-miR-672	1543
Tc-miR-9441	1411		Tc-miR-993	1461
Tc-miR-2b-3p	1395		Tc-miR-8530-5p	1458
Tc-miR-7003-5p	1391		Tc-miR-3150b-3p	1441
Tc-miR-6664-3p	1381		Tc-miR-750-3p	1427
Tc-miR-1175-5p	1357		Tc-miR-8093	1416
Tc-miR-1728-5p	1322		Tc-miR-6530	1382
Tc-miR-9041	1320		Tc-miR-7266-3p	1348
Tc-miR-9277	1291		Tc-miR-1205	1342
Tc-miR-1205	1276		Tc-miR-6937-5p	1297
Tc-miR-344d-3-5p	1253		Tc-miR-100b-5p	1296
Tc-lsy-6	1247		Tc-miR-564	1288
Tc-miR-2733g	1224		Tc-miR-100b	1278
Tc-miR-4448	1188		Tc-miR-3908	1276
Tc-miR-929	1188		Tc-miR-6717-5p	1260
Tc-miR-222-5p	1183		Tc-miR-222-5p	1244
Tc-miR-3177-5p	1158		Tc-miR-4451	1211
Tc-miR-2371	1153		Tc-miR-8964	1200
Tc-miR-1947-5p	1139		Tc-miR-43-3p	1195
Tc-miR-4635	1134		Tc-miR-5608-3p	1184
Tc-miR-132-3p	1123		Tc-miR-546	1171
Tc-miR-54-5p	1103		Tc-let-7b-5p	1145
Tc-miR-7471-3p	1100		Tc-miR-6779-5p	1145
Tc-miR-1400-3p	1071		Tc-miR-5129-5p	1141
Tc-let-7-5p	1037		Tc-miR-2469	1128
Tc-miR-5608-3p	1033		Tc-let-7b	1105
Tc-miR-6006-5p	975		Tc-miR-2407	1098
Tc-miR-8350-3p	973		Tc-miR-320a	1064
Tc-miR-1260	950		Tc-miR-7666-3p	1060
Tc-miR-228	923		Tc-miR-1692	1059
Tc-miR-3775	904		Tc-miR-5362-5p	1053
Tc-miR-1957a	900		Tc-miR-4768-3p	1025
Tc-miR-7385c-3p	880		Tc-miR-1603	1017
Tc-miR-4515	870		Tc-miR-7905-3p	1014
Tc-miR-676-3p	866		Tc-miR-4982-3p	1001
Tc-miR-8530-5p	864		Tc-miR-133-3p	991
Tc-miR-8500	853		Tc-let-7f-5p	978
Tc-miR-1400-5p	844		Tc-miR-92c	975
Tc-miR-6088	837		Tc-miR-2c	974
Tc-let-7f-5p	835		Tc-miR-86-5p	972
Tc-miR-320c	830		Tc-miR-789	970
Tc-miR-1543	815		Tc-miR-133b	962
Tc-miR-58-5p	807		Tc-miR-1371	958
Tc-miR-4982-3p	799		Tc-miR-63-5p	949
Tc-let-7f	796		Tc-miR-4635	946
Tc-miR-5362-5p	796		Tc-miR-2d-5p	945
Tc-miR-320a	789		Tc-miR-3594-5p	942
Tc-miR-709	785		Tc-miR-133	940
Tc-miR-7905-3p	777		Tc-miR-72-5p	940
Tc-miR-4676-5p	772		Tc-miR-133c-3p	925
Tc-miR-7015-5p	772		Tc-miR-6606-5p	923
Tc-miR-192	754		Tc-miR-9231	922
Tc-miR-7036a-5p	749		Tc-miR-133a	921
Tc-miR-181a-2-3p	748		Tc-miR-31-5p	913
Tc-miR-1261	740		Tc-miR-3505	903
Tc-miR-192-5p	739		Tc-miR-5941	899
Tc-miR-3369	707		Tc-miR-7052-5p	885
Tc-miR-598-5p	692		Tc-miR-8445-3p	880
Tc-miR-2a	687		Tc-let-7f	867
Tc-miR-1193-5p	682		Tc-miR-2309	867
Tc-miR-6530	677		Tc-miR-607	861
Tc-miR-5940	671		Tc-miR-7353-5p	859
Tc-miR-1268a	656		Tc-miR-1268a	857
Tc-miR-9813-5p	625		Tc-miR-4657	854
Tc-miR-6834-3p	621		Tc-miR-6125	848
Tc-miR-891b	619		Tc-miR-7684-5p	846
Tc-miR-6129	618		Tc-miR-6829-5p	835
Tc-miR-6829-5p	617		Tc-miR-8500	826
Tc-miR-990-3p	613		Tc-miR-7326-5p	819
Tc-miR-8364v-3p	603		Tc-miR-6763-5p	803
Tc-miR-320	601		Tc-miR-6583-5p	776
Tc-miR-7847-3p	599		Tc-miR-71b-3p	773
Tc-miR-2966	596		Tc-miR-50	755
Tc-miR-1237-5p	589		Tc-miR-6009-3p	738
Tc-miR-4001b-5p	575		Tc-miR-297a-5p	737
Tc-miR-4979-5p	568		Tc-miR-7648-3p	733
Tc-miR-3665	562		Tc-miR-320	730
Tc-miR-3551-3p	557		Tc-miR-7213-3p	720
Tc-let-7b-5p	551		Tc-miR-1915-5p	711
Tc-miR-1175-3p	544		Tc-miR-375-3p	702
Tc-miR-3897-3p	540		Tc-miR-125b	698
Tc-miR-3488	537		Tc-miR-6639-5p	693
Tc-miR-43-3p	537		Tc-miR-1400-3p	662
Tc-miR-36c-3p	532		Tc-miR-6165	661
Tc-miR-2-3p	525		Tc-miR-5358b-3p	653
Tc-miR-3535	520		Tc-miR-6311-3p	642
Tc-let-7b	517		Tc-miR-5940	639
Tc-miR-423-5p	514		Tc-miR-5345a-5p	629
Tc-miR-2392	511		Tc-miR-566	629
Tc-miR-735-5p	510		Tc-miR-9383-5p	622
Tc-miR-423	508		Tc-miR-135a-1-3p	619
Tc-miR-8306-3p	499		Tc-miR-3610	615
Tc-miR-236	489		Tc-miR-4648	612
Tc-miR-3193	489		Tc-miR-7847-3p	602
Tc-miR-150-3p	486		Tc-miR-6906-5p	597
Tc-miR-1664-5p	485		Tc-miR-6790-5p	591
Tc-miR-1194	483		Tc-miR-228	587
Tc-miR-9836-3p	482		Tc-miR-1346	586
Tc-miR-1832b-3p	469		Tc-miR-423-5p	583
Tc-miR-2881	468		Tc-miR-1451-3p	574
Tc-miR-3885-5p	463		Tc-miR-1261	571
Tc-miR-236-3p	458		Tc-miR-1907	565
Tc-miR-5126	455		Tc-miR-423	561
Tc-bantam-c-3p	454		Tc-miR-8072	558
Tc-miR-2c	446		Tc-miR-7255-3p	547
Tc-miR-6749-5p	437		Tc-miR-7076-5p	542
Tc-miR-4889b-3p	436		Tc-miR-1957a	540
Tc-miR-107b	435		Tc-miR-9168	533
Tc-miR-7662-5p	435		Tc-miR-7190-3p	528
Tc-miR-107	434		Tc-miR-6960-5p	526
Tc-miR-7658-5p	434		Tc-miR-6547-3p	524
Tc-miR-6050	429		Tc-miR-125b-3p	518
Tc-miR-133-3p	427		Tc-miR-1947-5p	517
Tc-miR-2898	424		Tc-miR-3049-5p	513
Tc-miR-347	422		Tc-miR-1269a	491
Tc-miR-133b	420		Tc-miR-598-5p	485
Tc-miR-8107	415		Tc-miR-145-3p	481
Tc-miR-5838	408		Tc-miR-7964b-3p	474
Tc-miR-133	407		Tc-miR-107	473
Tc-miR-133c-3p	405		Tc-miR-494-3p	473
Tc-miR-125b	401		Tc-miR-496-5p	464
Tc-miR-4962-3p	400		Tc-miR-2441	461
Tc-miR-7287-3p	398		Tc-miR-4175-3p	459
Tc-miR-6010-3p	385		Tc-miR-84-5p	453
Tc-miR-2238e	380		Tc-miR-3535	452
Tc-miR-1422f-3p	379		Tc-miR-5982	450
Tc-miR-1603	374		Tc-miR-1894-3p	447
Tc-miR-6979-5p	374		Tc-miR-4286	446
Tc-miR-3505	371		Tc-miR-1584	441
Tc-miR-2861	370		Tc-miR-7044-5p	438
Tc-miR-103a-3p	369		Tc-miR-190-5p	437
Tc-miR-2902	369		Tc-miR-338a-5p	431
Tc-miR-103-3p	368		Tc-miR-3900-3p	431
Tc-miR-6717-5p	367		Tc-miR-1770	423
Tc-miR-1246	359		Tc-miR-36c-3p	422
Tc-miR-2213-3p	359		Tc-miR-43e-3p	419
Tc-miR-8528a	359		Tc-miR-211-3p	413
Tc-miR-2428	356		Tc-miR-7950a-5p	412
Tc-miR-6000a-3p	354		Tc-miR-7865	409
Tc-miR-1451-3p	352		Tc-miR-6922-5p	404
Tc-miR-103a	350		Tc-miR-103a-3p	401
Tc-miR-5941	350		Tc-miR-8324-5p	400
Tc-miR-1408	346		Tc-miR-989-3p	398
Tc-miR-5360-5p	346		Tc-miR-7197-3p	390
Tc-miR-607	343		Tc-let-7e-5p	387
Tc-miR-6547-3p	342		Tc-miR-103-3p	381
Tc-miR-8412-3p	342		Tc-miR-8412-3p	380
Tc-miR-1681	335		Tc-miR-4732-5p	378
Tc-miR-9545-5p	332		Tc-miR-2893	377
Tc-miR-494-3p	323		Tc-miR-15a	376
Tc-miR-4656	320		Tc-miR-181b-5p	375
Tc-miR-494-5p	320		Tc-miR-4271	372
Tc-miR-2021-3p	318		Tc-miR-1971	371
Tc-miR-10b-3p	317		Tc-miR-574-5p	370
Tc-miR-4507	315		Tc-miR-2284m	369
Tc-miR-1233-5p	314		Tc-miR-92b	369
Tc-miR-4459	309		Tc-miR-103b	367
Tc-miR-1227	307		Tc-miR-3138	366
Tc-miR-2b	305		Tc-miR-5196-5p	366
Tc-miR-187-5p	304		Tc-miR-103a	361
Tc-miR-4468	304		Tc-miR-92d-3p	356
Tc-miR-7648-3p	300		Tc-miR-6924-5p	354
Tc-miR-542-3p	293		Tc-miR-1410	349
Tc-miR-7082-5p	293		Tc-miR-4171-5p	348
Tc-miR-4171-5p	289		Tc-miR-705	348
Tc-miR-2068-3p	286		Tc-miR-3765	343
Tc-miR-188-5p	283		Tc-miR-8505	341
Tc-miR-1822-3p	282		Tc-miR-2238l-3p	338
Tc-miR-1777	274		Tc-miR-87b-3p	334
Tc-miR-7238-5p	274		Tc-miR-6706-5p	332
Tc-miR-7203-5p	270		Tc-miR-1811	331
Tc-miR-9824-5p	265		Tc-miR-5126	331
Tc-let-7e-5p	263		Tc-miR-3803-5p	324
Tc-let-7e	258		Tc-miR-6769b-5p	324
Tc-miR-7213-3p	255		Tc-miR-4783-3p	323
Tc-miR-8317b-3p	254		Tc-miR-1322	321
Tc-miR-375-3p	250		Tc-miR-2126	320
Tc-miR-8072	250		Tc-miR-87	320
Tc-miR-2519	246		Tc-miR-87a	320
Tc-miR-4750-5p	245		Tc-miR-6626-5p	319
Tc-miR-3960	242		Tc-miR-81b-5p	307
Tc-miR-7398f-5p	241		Tc-miR-4758-5p	306
Tc-miR-223-5p	240		Tc-miR-6833-5p	306
Tc-miR-1331	238		Tc-let-7e	303
Tc-miR-278-5p	237		Tc-miR-552-3p	299
Tc-miR-4145-3p	237		Tc-miR-87-3p	299
Tc-miR-9226	237		Tc-miR-5360-5p	298
Tc-miR-7326-5p	235		Tc-miR-7016-5p	298
Tc-miR-5421	234		Tc-miR-9545-5p	297
Tc-miR-1367-5p	233		Tc-miR-4491	295
Tc-miR-5362-3p	232		Tc-miR-279c-3p	294
Tc-miR-4769-5p	229		Tc-miR-4889b-3p	294
Tc-miR-6090	225		Tc-miR-221	291
Tc-miR-6385	225		Tc-miR-698-5p	288
Tc-miR-92c	225		Tc-miR-1287	286
Tc-miR-8089	221		Tc-miR-5360	286
Tc-miR-205b-4-3p	220		Tc-miR-6056	283
Tc-miR-2066	218		Tc-miR-7944-5p	283
Tc-miR-3129-5p	218		Tc-miR-575	282
Tc-miR-3150b-3p	217		Tc-miR-7082-5p	281
Tc-miR-4257	215		Tc-miR-8528a	280
Tc-miR-188	214		Tc-miR-1422f-3p	275
Tc-miR-71a-5p	214		Tc-miR-5421	275
Tc-miR-184	207		Tc-miR-222a-5p	272
Tc-miR-221-3p	207		Tc-miR-1224-5p	271
Tc-miR-5354-3p	207		Tc-miR-1680-3p	268
Tc-miR-221	205		Tc-miR-1228	266
Tc-miR-8304a-3p	203		Tc-miR-5114	266
Tc-miR-320d	202		Tc-miR-668	264
Tc-miR-2305	199		Tc-miR-105b	263
Tc-miR-81b-5p	199		Tc-miR-1369	263
Tc-miR-1290	198		Tc-miR-1434	261
Tc-miR-1224-5p	197		Tc-miR-221-3p	258
Tc-miR-344a-5p	197		Tc-miR-669k-5p	254
Tc-miR-10a-5p	195		Tc-miR-4075-3p	252
Tc-miR-4286	192		Tc-miR-10a-5p	249
Tc-miR-4000e-3p	189		Tc-miR-236	249
Tc-miR-71b-5p	188		Tc-miR-4088-5p	248
Tc-miR-10a	187		Tc-miR-286-3p	246
Tc-miR-2408	187		Tc-miR-30c-1-3p	246
Tc-miR-25-3p	186		Tc-miR-10	244
Tc-miR-705	184		Tc-miR-10a	243
Tc-miR-103b	182		Tc-miR-8915	243
Tc-miR-2808c	182		Tc-miR-6946-5p	242
Tc-miR-7266-3p	181		Tc-miR-3202	240
Tc-miR-10-5p	180		Tc-miR-3192-5p	239
Tc-miR-7411-3p	179		Tc-miR-236-3p	235
Tc-miR-7845-5p	179		Tc-miR-7015-5p	235
Tc-miR-6076	177		Tc-miR-7950c-3p	234
Tc-miR-4782-3p	176		Tc-miR-58d	231
Tc-miR-791-3p	176		Tc-miR-256	230
Tc-miR-1680-3p	175		Tc-miR-2b-3p	230
Tc-miR-1763	175		Tc-miR-8119	227
Tc-miR-1269a	174		Tc-miR-749	225
Tc-miR-669n	174		Tc-miR-3578	223
Tc-miR-6594-5p	173		Tc-miR-6875-5p	223
Tc-miR-4175-3p	172		Tc-miR-2371	222
Tc-miR-996-5p	172		Tc-miR-6708-5p	217
Tc-miR-140	171		Tc-miR-7549	216
Tc-miR-7044-5p	171		Tc-miR-885	216
Tc-miR-43e-3p	170		Tc-miR-9820-5p	215
Tc-miR-7353-5p	170		Tc-miR-669m-5p	213
Tc-miR-989-3p	168		Tc-miR-188	210
Tc-miR-222	167		Tc-miR-2136	210
Tc-miR-5361-3p	167		Tc-miR-727-3p	210
Tc-miR-927b-5p	167		Tc-miR-4280	208
Tc-miR-3538	166		Tc-miR-709	208
Tc-miR-286-3p	165		Tc-miR-140	206
Tc-miR-2484	163		Tc-miR-7287-3p	206
Tc-miR-2893	163		Tc-miR-735-5p	205
Tc-miR-456-3p	163		Tc-miR-3746	202
Tc-miR-4271	162		Tc-miR-2770-5p	200
Tc-miR-6593-5p	162		Tc-miR-8112	200
Tc-miR-79-3p	161		Tc-miR-2756	196
Tc-miR-2286	160		Tc-miR-25-3p	195
Tc-miR-3781	160		Tc-miR-6003-5p	195
Tc-miR-84-3p	158		Tc-miR-7088-5p	195
Tc-miR-79	157		Tc-miR-2576	194
Tc-miR-1797	156		Tc-miR-2944a-5p	193
Tc-miR-6777-5p	156		Tc-miR-574	193
Tc-let-7c-5p	155		Tc-miR-6681-5p	192
Tc-miR-140-3p	155		Tc-miR-8940	192
Tc-miR-181b-5p	155		Tc-miR-2748	191
Tc-miR-87b	155		Tc-miR-3178	191
Tc-miR-6790-5p	153		Tc-miR-100c-3p	189
Tc-miR-2192	151		Tc-miR-6979-5p	187
Tc-miR-3799	150		Tc-miR-9204	186
Tc-miR-6850-3p	150		Tc-miR-140-3p	182
Tc-miR-6133	146		Tc-miR-36a-5p	182
Tc-miR-1562-5p	144		Tc-miR-7150	182
Tc-miR-2206-3p	144		Tc-miR-25	179
Tc-miR-2751	142		Tc-miR-4962-3p	179
Tc-miR-6125	141		Tc-miR-6127	179
Tc-miR-1504	140		Tc-miR-6575-3p	179
Tc-miR-7871-5p	140		Tc-miR-6131	176
Tc-miR-191-5p	137		Tc-miR-5442	174
Tc-miR-9337	137		Tc-let-7c-5p	173
Tc-miR-9383-5p	134		Tc-miR-1356	173
Tc-let-7c	133		Tc-miR-188-5p	173
Tc-miR-191	132		Tc-miR-222a	173
Tc-miR-8859a	132		Tc-miR-5354-3p	172
Tc-miR-3963	126		Tc-miR-6825-5p	172
Tc-miR-6802-5p	126		Tc-miR-1822-3p	171
Tc-miR-873-3p	125		Tc-miR-8085	171
Tc-miR-2985a-5p	124		Tc-miR-268	170
Tc-miR-222a-3p	123		Tc-miR-5361	169
Tc-miR-185-5p	122		Tc-miR-7411-3p	169
Tc-miR-250	122		Tc-miR-9824-5p	168
Tc-miR-2941	121		Tc-miR-44a-5p	166
Tc-miR-2568a-3p	119		Tc-miR-1790	165
Tc-miR-222a	118		Tc-miR-4646-5p	163
Tc-miR-757	118		Tc-miR-2127	161
Tc-miR-1777b	116		Tc-miR-7386e-5p	161
Tc-miR-4555	116		Tc-miR-9792-5p	161
Tc-miR-749	116		Tc-miR-3739	159
Tc-miR-67-3p	115		Tc-miR-7343-5p	159
Tc-miR-153a-5p	113		Tc-miR-84-3p	156
Tc-miR-1693	113		Tc-miR-1237-5p	154
Tc-miR-4672	112		Tc-miR-6870-5p	154
Tc-miR-5366-3p	112		Tc-miR-7118-5p	153
Tc-miR-241-5p	108		Tc-miR-980-3p	152
Tc-miR-1b-3p	107		Tc-miR-1345	150
Tc-miR-256	107		Tc-let-7c	148
Tc-miR-6165	106		Tc-miR-2402	148
Tc-miR-24c	105		Tc-miR-981	148
Tc-miR-6756-5p	105		Tc-miR-43d-5p	147
Tc-miR-4488	103		Tc-miR-185-5p	146
Tc-miR-222-3p	100		Tc-miR-125a-3p	145
Tc-miR-986-5p	100		Tc-miR-5362-3p	145
			Tc-miR-301c-5p	143
			Tc-miR-67-3p	140
			Tc-miR-222-3p	139
			Tc-miR-5546-3p	139
			Tc-miR-2-3p	138
			Tc-miR-7238-5p	138
			Tc-miR-246-3p	136
			Tc-miR-2466-5p	136
			Tc-miR-6631-5p	134
			Tc-miR-7447-3p	134
			Tc-miR-2888	131
			Tc-miR-27c-5p	130
			Tc-miR-4507	130
			Tc-miR-191-5p	128
			Tc-miR-3814-3p	128
			Tc-miR-626	128
			Tc-miR-99b-3p	128
			Tc-bantam-c-3p	127
			Tc-miR-1693	126
			Tc-miR-625-5p	126
			Tc-miR-185	125
			Tc-miR-191	124
			Tc-miR-100b-3p	123
			Tc-miR-6834-3p	123
			Tc-miR-4125-5p	122
			Tc-miR-8317b-3p	122
			Tc-miR-2201-5p	121
			Tc-miR-5112	121
			Tc-miR-3899-3p	120
			Tc-miR-6780a-5p	120
			Tc-miR-2356	118
			Tc-miR-2962-5p	118
			Tc-miR-5787	118
			Tc-miR-7011-5p	118
			Tc-miR-7134-3p	118
			Tc-miR-2420	115
			Tc-miR-466c-5p	115
			Tc-lin-4	114
			Tc-miR-1754-5p	114
			Tc-miR-7449-3p	114
			Tc-miR-252b-3p	112
			Tc-miR-2861	112
			Tc-miR-466b-3p	112
			Tc-miR-8245a-5p	112
			Tc-miR-124-3p	111
			Tc-miR-124	110
			Tc-miR-920	110
			Tc-miR-2a	109
			Tc-miR-6902-3p	109
			Tc-miR-3792	108
			Tc-miR-5006-5p	108
			Tc-miR-7078-5p	108
			Tc-miR-6911-3p	107
			Tc-miR-1175-3p	106
			Tc-miR-208b-3p	106
			Tc-miR-3523	106
			Tc-miR-6684-5p	106
			Tc-lin-4-3p	100
			Tc-miR-105-2	100
			Tc-miR-2779	100
			Tc-miR-3726	100
			Tc-miR-4769-5p	100

## Sheet: S3 Gene ontology
Table S3 Gene ontology (GO) annotation and pathway enrichment analyses of microRNAs of Toxocara canis
Enriched gene ontology annotation of male microRNAs				Enriched pathway of male microRNAs
Biological Processes	P value	Corrected P value		Pathway ID	P value	Corrected P value	Pathway
GO:0048598 embryonic morphogenesis	2.355e-06	0.00255407		ko03040	1.358e-07	2.81106e-05	Genetic Information Processing; Transcription; Spliceosome
GO:0031581 hemidesmosome assembly	2.83e-06	0.00255407		ko03022	4.694e-07	4.85829e-05	Genetic Information Processing; Transcription; Basal transcription factors
Molecular Function	P value	Corrected P value		ko00780	5.824e-06	0.00030843	Metabolism; Metabolism of cofactors and vitamins; Biotin metabolism
­	­	­		ko03050	5.96e-06	0.00030843	Genetic Information Processing; Folding,sorting and degradation; Proteasome
Cellular Component	P value	Corrected P value		ko03010	0.0001036	0.00428904	Genetic Information Processing; Translation; Ribosome
GO:0030056 hemidesmosome	5.831e-05	0.023324		ko04120	0.000345	0.0103629	Genetic Information Processing; Folding, sorting and degradation; Ubiquitin mediated proteolysis
				ko04520	0.0003761	0.0103629	Cellular Processes; Cell communication; Adherens junction
				ko04974	0.0004005	0.0103629	Organismal Systems; Digestive system; Protein digestion and absorption
				ko04510	0.0007184	0.0165232	Cellular Processes; Cell communication; Focal adhesion
				ko04151	0.001837	0.0380259	Environmental Information Processing; Signal transduction; PI3K-Akt signaling pathway
Enriched gene ontology annotation of female microRNAs				Enriched pathway of female microRNAs
Biological Processes	P value	Corrected P value		Pathway ID	P value	Corrected P value	Pathway
GO:0048598 embryonic morphogenesis	1.342e-08	2.14854e-05		ko03040	4.379e-09	8.758e-07	Genetic Information Processing;Transcription;Spliceosome
GO:0043631 RNA polyadenylation	4.418e-07	0.000353661		ko00780	1.75e-06	0.000175	Metabolism;Metabolism of cofators and vitamins; Biotin metabolism
GO:0031581 hemidesmosome assembly	8.477e-07	0.000452389		ko03050	0.0003302	0.0220133	Genetic Information Processing;Folding,sorting and degradation; Proteasome
GO:0051302 regulation of cell division	6.409e-06	0.0025652
GO:0006997 nucleus organization	2.656e-05	0.00850451
Molecular Function	P value	Corrected P value
GO:0004652 polynucleotide adenylyltransferase activity	1.286e-06	0.00079089
Cellular Component	P value	Corrected P value
GO:0031379 RNA-directed RNA polymerase complex	7.077e-06	0.00245572
GO:0030056 hemidesmosome	2.318e-05	0.00402173

## Sheet: S4 Differentially transcribed
Table S4 MicroRNAs differentially transcribed between male and female adults of Toxocara canis
	miRNAs significantly differential-transcribed between male and female
miRNA name	male miRNA sequence	Seed	Reads	Male-std	female miRNA sequence	Seed	Reads	Female-std	Fold-change(log2 female/male)
Tc-miR-4784	GAGGAAAGCGGGGACUGA	AGGAAAG	297718	25593.3	#N/A	#N/A	0	0.01	-21.2873
Tc-miR-7428-3p	CUUUGAUUGGAUGAUUUGUUUAG	UUUGAUU	96815	8322.68	#N/A	#N/A	0	0.01	-19.6667
Tc-miR-200a-3p	ACUUAACUCGGCAGCAUUC	CUUAACU	64865	5576.1	#N/A	#N/A	0	0.01	-19.0889
Tc-miR-2856-5p	UCGUCUGUGGUUCAGUGGUA	CGUCUGU	24942	2144.13	#N/A	#N/A	0	0.01	-17.71
Tc-miR-1478	UGAACUAUGUCUGAGCAGGAUGA	GAACUAU	24479	2104.33	#N/A	#N/A	0	0.01	-17.683
Tc-miR-1498	AUGGAAUAGUAGAAUAGGAUCUCGG	UGGAAUA	23778	2044.07	#N/A	#N/A	0	0.01	-17.6411
Tc-miR-7895-5p	GCGCUGUUGGAUGAAUCAAACGUCG	CGCUGUU	23308	2003.67	#N/A	#N/A	0	0.01	-17.6123
Tc-miR-3968	CGAAUCCCCUCAGACGCACCA	GAAUCCC	17855	1534.9	#N/A	#N/A	0	0.01	-17.2278
Tc-miR-554	GCUGCCAUAGCUCAGCCGGU	CUGCCAU	15475	1330.3	#N/A	#N/A	0	0.01	-17.0214
Tc-miR-6899-5p	AGCAGAACUGGCGAUGCGGGAUGA	GCAGAAC	13950	1199.21	#N/A	#N/A	0	0.01	-16.8717
Tc-miR-6731-3p	UCUAUUCCCCAUAUCUCCACCA	CUAUUCC	12880	1107.23	#N/A	#N/A	0	0.01	-16.7566
Tc-miR-9312	GAAGACCCUGUUGUGCUUGAC	AAGACCC	12444	1069.75	#N/A	#N/A	0	0.01	-16.7069
Tc-miR-8457-5p	UGGUGCAGAUCUCGGUGGU	GGUGCAG	11680	1004.07	#N/A	#N/A	0	0.01	-16.6155
Tc-miR-277d-5p	UUGGUUAGCUUGUGCGUUUU	UGGUUAG	10954	941.658	#N/A	#N/A	0	0.01	-16.5229
Tc-miR-4597	UCGGUGUAUUUGCGGCUCG	CGGUGUA	10825	930.568	#N/A	#N/A	0	0.01	-16.5058
Tc-miR-449a	UGCAGUGUGAUGUGAGCUCGGU	GCAGUGU	10710	920.682	#N/A	#N/A	0	0.01	-16.4904
Tc-miR-30f	GUAAGACGUCCGACUGCGAAAGCC	UAAGACG	10555	907.358	#N/A	#N/A	0	0.01	-16.4694
Tc-miR-1538	GCGGCCCGGGUUCUGUUCCC	CGGCCCG	10451	898.418	#N/A	#N/A	0	0.01	-16.4551
Tc-miR-4544-5p	UACCCUAUUCUGACUCGUUGUU	ACCCUAU	9867	848.214	#N/A	#N/A	0	0.01	-16.3721
Tc-miR-1271	GUGUCCUGCCUGGGUCGCCAAGG	UGUCCUG	9299	799.386	#N/A	#N/A	0	0.01	-16.2866
Tc-miR-59	UUCGAAUCUCAUCUUGAUCGCC	UCGAAUC	9029	776.176	#N/A	#N/A	0	0.01	-16.2441
Tc-miR-100d	UACCCGUAGCUCCGAAAU	ACCCGUA	8882	763.539	#N/A	#N/A	0	0.01	-16.2204
Tc-miR-3875-3p	UAUUUGCGGCUGGUAUGCGC	AUUUGCG	8587	738.179	#N/A	#N/A	0	0.01	-16.1717
Tc-miR-1789	GAUGGGUGUAUUUGCGGCUGAUAUG	AUGGGUG	8561	735.944	#N/A	#N/A	0	0.01	-16.1673
Tc-miR-84a	AGAGGUGUAGAAUAAGUG	GAGGUGU	8559	735.772	#N/A	#N/A	0	0.01	-16.167
Tc-miR-1658-3p	GAGCUGUUGUGGUUGCUGGAUGG	AGCUGUU	8277	711.53	#N/A	#N/A	0	0.01	-16.1186
Tc-miR-2723	CCAACAUGAGACGUCUGGG	CAACAUG	8232	707.662	#N/A	#N/A	0	0.01	-16.1108
Tc-miR-7235-5p	CGCAUGGGAGGGGUCUGGGG	GCAUGGG	8080	694.595	#N/A	#N/A	0	0.01	-16.0839
Tc-miR-3653-3p	ACUUAAAGAAAUUGACUGAAG	CUUAAAG	6985	600.464	#N/A	#N/A	0	0.01	-15.8738
Tc-miR-8104	CAGGAUAGGUGGAGUUCGUG	AGGAUAG	6844	588.343	#N/A	#N/A	0	0.01	-15.8444
Tc-miR-9026	UGUCCAGGGCUGCACACGCGCU	GUCCAGG	6708	576.652	#N/A	#N/A	0	0.01	-15.8154
Tc-miR-7668-5p	GACUCUGAAUAACUGUAUCUGAU	ACUCUGA	6359	546.65	#N/A	#N/A	0	0.01	-15.7383
Tc-miR-4976-3p	UCUGGUGGAUGUCCGAAGCG	CUGGUGG	6254	537.624	#N/A	#N/A	0	0.01	-15.7143
Tc-miR-4104-5p	ACGUGAAAUUCUUGGACCGU	CGUGAAA	6140	527.823	#N/A	#N/A	0	0.01	-15.6878
Tc-miR-3182	GCGUCUGUAGUGUAAUGGUC	CGUCUGU	6080	522.666	#N/A	#N/A	0	0.01	-15.6736
Tc-miR-2033-5p	AGCUAAUGAUUAGAGGAAUU	GCUAAUG	6063	521.204	#N/A	#N/A	0	0.01	-15.6696
Tc-miR-9538-5p	AUUGAUUCUGUCGGUGGU	UUGAUUC	5981	514.155	#N/A	#N/A	0	0.01	-15.6499
novel_Tc-miR-47	UGGCAAGUAAGACGUGGACUGC	GGCAAGU	5888	506.16	#N/A	#N/A	0	0.01	-15.6273
Tc-miR-4458	AGGAGGUAGUGUCGAAAAA	GGAGGUA	5539	476.159	#N/A	#N/A	0	0.01	-15.5392
Tc-miR-320e	AAAGACUGAAGUGGAGAAGG	AAGACUG	5395	463.78	#N/A	#N/A	0	0.01	-15.5012
Tc-miR-4806-3p	AUAGCUCAGUCGGUUAGAG	UAGCUCA	4857	417.531	#N/A	#N/A	0	0.01	-15.3496
Tc-miR-4418	CACUGCAGGAAUCAGCGUGC	ACUGCAG	4625	397.587	#N/A	#N/A	0	0.01	-15.279
Tc-miR-3499	UCUGAAUACUCGUGCAUGGAAUUU	CUGAAUA	4414	379.448	#N/A	#N/A	0	0.01	-15.2116
Tc-miR-1266-5p	CCACUGGGCGAGAACAGGGCU	CACUGGG	4298	369.476	#N/A	#N/A	0	0.01	-15.1732
Tc-miR-2162-5p	AGGCGUUGGUUGAUAUAUAC	GGCGUUG	4036	346.954	#N/A	#N/A	0	0.01	-15.0825
Tc-miR-1599	UAAGCGGAGGAAAAGAAAAAAA	AAGCGGA	3885	333.973	#N/A	#N/A	0	0.01	-15.0274
Tc-miR-789-3p	UCCUGCCUGGGUCGCCAUUU	CCUGCCU	3327	286.005	#N/A	#N/A	0	0.01	-14.8038
Tc-miR-876-3p	UGGUGGUAGUAACAAAUAUUCA	GGUGGUA	3108	267.178	#N/A	#N/A	0	0.01	-14.7055
Tc-miR-182-3p	UGGUUCUGACGUGCAAAU	GGUUCUG	2987	256.777	#N/A	#N/A	0	0.01	-14.6482
Tc-miR-1903	CUUGGAAGACGGACCAAGG	UUGGAAG	2982	256.347	#N/A	#N/A	0	0.01	-14.6458
Tc-miR-1704	ACAGCAGUUGAAUGGGGGUCA	CAGCAGU	2955	254.026	#N/A	#N/A	0	0.01	-14.6327
Tc-miR-19b-1-5p	AGAUUGCAGGUUCGCAUC	GAUUGCA	2760	237.263	#N/A	#N/A	0	0.01	-14.5342
Tc-miR-6649-3p	UGACUGGCAGGCUGAUGGUGGUGG	GACUGGC	2528	217.319	#N/A	#N/A	0	0.01	-14.4075
Tc-miR-80-3p	UGAGAUCAUUGUGAAAGCUCUAGA	GAGAUCA	2495	214.482	#N/A	#N/A	0	0.01	-14.3886
Tc-miR-9885	UGGCAAUGAUGGAUGUGGUA	GGCAAUG	2419	207.949	#N/A	#N/A	0	0.01	-14.3439
Tc-bantam-5p	UCGGUUCAUGGAUCGAUGA	CGGUUCA	2296	197.375	#N/A	#N/A	0	0.01	-14.2687
Tc-miR-1391-5p	UCGUCGUAUCGGGUGGGCGA	CGUCGUA	2263	194.538	#N/A	#N/A	0	0.01	-14.2478
Tc-miR-2733b-5p	AGCUGAUCGCAUGGUCCAGAACA	GCUGAUC	1953	167.889	#N/A	#N/A	0	0.01	-14.0352
Tc-miR-2448-3p	GAUCGGUUGAUUGAUCCUUGGAGU	AUCGGUU	1950	167.631	#N/A	#N/A	0	0.01	-14.033
Tc-miR-6126	AGUGUAGGCCCGGCUGGAG	GUGUAGG	1906	163.849	#N/A	#N/A	0	0.01	-14.0001
Tc-miR-6746-5p	CGGGGAGCAGGACGGUGGCCAUGGA	GGGGAGC	1863	160.152	#N/A	#N/A	0	0.01	-13.9672
Tc-miR-31	AGGCAAGAUGUUGGCAUAGCU	GGCAAGA	1838	158.003	#N/A	#N/A	0	0.01	-13.9477
Tc-miR-738	GCUUACGGCCAGCCUGGGA	CUUACGG	1800	154.737	#N/A	#N/A	0	0.01	-13.9175
Tc-miR-2-5p	CCAUCAAAGGCGUUGGUUGAUAUAG	CAUCAAA	1748	150.266	#N/A	#N/A	0	0.01	-13.8752
Tc-miR-6883-3p	UUCCCUAUCUACUAUCUAG	UCCCUAU	1583	136.082	#N/A	#N/A	0	0.01	-13.7322
Tc-miR-4546	AGCAGCGUCGCGCAGUGGAAGCG	GCAGCGU	1543	132.644	#N/A	#N/A	0	0.01	-13.6953
Tc-miR-5365b-3p	UGAUUAAGAUCAAACAACUGAU	GAUUAAG	1482	127.4	#N/A	#N/A	0	0.01	-13.6371
Tc-miR-5350b-3p	UUUGGCACACCCUAAGAGCGUCU	UUGGCAC	1459	125.423	#N/A	#N/A	0	0.01	-13.6145
Tc-miR-9441	GGGAAUAUUACUCAGGGGUAGAG	GGAAUAU	1411	121.296	#N/A	#N/A	0	0.01	-13.5662
Tc-miR-7003-5p	UGUGGGAGGGCUGCGGGAG	GUGGGAG	1391	119.577	#N/A	#N/A	0	0.01	-13.5457
Tc-miR-6664-3p	AGGAUAUGGUGGUGGAGGCGGA	GGAUAUG	1381	118.717	#N/A	#N/A	0	0.01	-13.5352
Tc-miR-344d-3-5p	AAGUAGUAUAGUGGUUAGUACUCC	AGUAGUA	1253	107.714	#N/A	#N/A	0	0.01	-13.3949
Tc-miR-2733g	UCAGCCGGGUCAGAAGAUUG	CAGCCGG	1224	105.221	#N/A	#N/A	0	0.01	-13.3611
Tc-miR-4448	GCCUCGUUGGCUCAGGGGUA	CCUCGUU	1188	102.126	#N/A	#N/A	0	0.01	-13.3181
Tc-miR-3177-5p	UUGUACACACUGCCCGUCGCU	UGUACAC	1158	99.5472	#N/A	#N/A	0	0.01	-13.2812
Tc-miR-54-5p	AGGUAUGGGACGACGGAGACA	GGUAUGG	1103	94.8191	#N/A	#N/A	0	0.01	-13.211
Tc-miR-7471-3p	CCGAGCGGUCUAUGGCUGG	CGAGCGG	1100	94.5612	#N/A	#N/A	0	0.01	-13.207
Tc-miR-6006-5p	AUAACUUUGAAGAGAGAG	UAACUUU	975	83.8156	#N/A	#N/A	0	0.01	-13.033
Tc-miR-1260	AUCAACCAACCGCUGCUACCA	UCAACCA	950	81.6665	#N/A	#N/A	0	0.01	-12.9955
Tc-miR-676-3p	CUGUUGAGGUUGUUGAGAU	UGUUGAG	866	74.4455	#N/A	#N/A	0	0.01	-12.862
Tc-miR-1400-5p	GUGGGAGGGCUAUGGGAG	UGGGAGG	844	72.5542	#N/A	#N/A	0	0.01	-12.8248
Tc-miR-6088	AUGACGAUGUAGGGGGGGGCG	UGACGAU	837	71.9525	#N/A	#N/A	0	0.01	-12.8128
Tc-miR-320c	AAAAGCUGGGUUGAGAGGG	AAAGCUG	830	71.3507	#N/A	#N/A	0	0.01	-12.8007
Tc-miR-1543	UUCGAGUCCUGUCUAGGUCGCCA	UCGAGUC	815	70.0613	#N/A	#N/A	0	0.01	-12.7744
Tc-miR-58-5p	GUGACUCUGAAUAACUGACG	UGACUCU	807	69.3735	#N/A	#N/A	0	0.01	-12.7602
Tc-miR-4676-5p	GAGCCAGUGGUGUAGCGGUA	AGCCAGU	772	66.3648	#N/A	#N/A	0	0.01	-12.6962
Tc-miR-192	CUGACCUAUGAAUUGACAGCCA	UGACCUA	754	64.8174	#N/A	#N/A	0	0.01	-12.6622
Tc-miR-7036a-5p	AGCUGGAGUUCGUGUGGAAGAGA	GCUGGAG	749	64.3876	#N/A	#N/A	0	0.01	-12.6526
Tc-miR-192-5p	CUGACCUAUGAAUUGACAGCC	UGACCUA	739	63.5279	#N/A	#N/A	0	0.01	-12.6332
Tc-miR-3369	GUAUUAGCAGUAGAACGUUUUCA	UAUUAGC	707	60.7771	#N/A	#N/A	0	0.01	-12.5693
Tc-miR-1193-5p	UGGUAGAGCGGUGGACUGUAGA	GGUAGAG	682	58.628	#N/A	#N/A	0	0.01	-12.5174
Tc-miR-9813-5p	ACAGAAGGUCGGCGGAUCGUGC	CAGAAGG	625	53.728	#N/A	#N/A	0	0.01	-12.3915
Tc-miR-891b	UGCGACUAUCUGCAGUCAUUGA	GCGACUA	619	53.2122	#N/A	#N/A	0	0.01	-12.3775
Tc-miR-990-3p	UCACAGCUGUAGCUUCGGUGCCU	CACAGCU	613	52.6964	#N/A	#N/A	0	0.01	-12.3635
Tc-miR-4001b-5p	UGAACUAUGCCUGAACAGGA	GAACUAU	575	49.4297	#N/A	#N/A	0	0.01	-12.2712
Tc-miR-4979-5p	UUAUAUACUUGAUCUUGAUU	UAUAUAC	568	48.828	#N/A	#N/A	0	0.01	-12.2535
Tc-miR-3665	UGGAGGUGGCGGCGGCGGCG	GGAGGUG	562	48.3122	#N/A	#N/A	0	0.01	-12.2382
Tc-miR-3551-3p	GAAAUUCAACCAAGCGCGGGUAAA	AAAUUCA	557	47.8824	#N/A	#N/A	0	0.01	-12.2253
Tc-miR-2392	UGGAUGGAGUGAGAGGAG	GGAUGGA	511	43.928	#N/A	#N/A	0	0.01	-12.1009
Tc-miR-8306-3p	GCGGAGUGCUGAGGAGACGGUC	CGGAGUG	499	42.8964	#N/A	#N/A	0	0.01	-12.0666
Tc-miR-3193	CUCCUGGUAGAGCUGAGGAC	UCCUGGU	489	42.0368	#N/A	#N/A	0	0.01	-12.0374
Tc-miR-150-3p	CUGGUACGGACUCGGGGAA	UGGUACG	486	41.7789	#N/A	#N/A	0	0.01	-12.0286
Tc-miR-1664-5p	CGCAGUCAAGAGAGAACAGG	GCAGUCA	485	41.6929	#N/A	#N/A	0	0.01	-12.0256
Tc-miR-1194	GAGCGAGUACUGUAGAUCCU	AGCGAGU	483	41.521	#N/A	#N/A	0	0.01	-12.0196
Tc-miR-9836-3p	GUUAUUGAUCGUUUGGAUGACU	UUAUUGA	482	41.435	#N/A	#N/A	0	0.01	-12.0166
Tc-miR-1832b-3p	AGUGGCAGAGCAUUCGACUGUAG	GUGGCAG	469	40.3175	#N/A	#N/A	0	0.01	-11.9772
Tc-miR-2881	GGGGGGGGCGGGGCGGACUG	GGGGGGG	468	40.2315	#N/A	#N/A	0	0.01	-11.9741
Tc-miR-3885-5p	GAGGCGGCGGCGGUGGCG	AGGCGGC	463	39.8017	#N/A	#N/A	0	0.01	-11.9586
Tc-miR-6749-5p	UCAGGCCUGGGAGUUGGUGGAG	CAGGCCU	437	37.5666	#N/A	#N/A	0	0.01	-11.8752
Tc-miR-7662-5p	AGAGCUGAGGACUGUAGAUCCAGAC	GAGCUGA	435	37.3947	#N/A	#N/A	0	0.01	-11.8686
Tc-miR-107b	AGCAGCAUUGUACAGGGCU	GCAGCAU	435	37.3947	#N/A	#N/A	0	0.01	-11.8686
Tc-miR-7658-5p	UGGCGGUGGCGGUGGUGG	GGCGGUG	434	37.3087	#N/A	#N/A	0	0.01	-11.8653
Tc-miR-2898	GUGGUGGAGGUGGCGGCGGA	UGGUGGA	424	36.4491	#N/A	#N/A	0	0.01	-11.8317
Tc-miR-8107	UGGGAACAGAGGCUGGGAC	GGGAACA	415	35.6754	#N/A	#N/A	0	0.01	-11.8007
Tc-miR-5838	UGAGUAUUCUCGGUUUCGCUG	GAGUAUU	408	35.0736	#N/A	#N/A	0	0.01	-11.7762
Tc-miR-6010-3p	AAAGAAGGUGCUAGACUUGUA	AAGAAGG	385	33.0964	#N/A	#N/A	0	0.01	-11.6925
Tc-miR-2238e	AAGACAGAACAGGGCGGAA	AGACAGA	380	32.6666	#N/A	#N/A	0	0.01	-11.6736
Tc-miR-2213-3p	AACGCUGUGAGGACUGCUAA	ACGCUGU	359	30.8613	#N/A	#N/A	0	0.01	-11.5916
Tc-miR-1246	AAAUGGAUUUUUGGAGCAGGGAG	AAUGGAU	359	30.8613	#N/A	#N/A	0	0.01	-11.5916
Tc-miR-2428	CGGUGGAGGCGGCGGCGGU	GGUGGAG	356	30.6034	#N/A	#N/A	0	0.01	-11.5795
Tc-miR-1408	CGGCGGCGGUAGUGGUGGUG	GGCGGCG	346	29.7438	#N/A	#N/A	0	0.01	-11.5384
Tc-miR-1681	GUUGACACUGAAUGUCUUGCGGAUG	UUGACAC	335	28.7982	#N/A	#N/A	0	0.01	-11.4918
Tc-miR-494-5p	CGGUUGUCCGUUUGUUUCGC	GGUUGUC	320	27.5087	#N/A	#N/A	0	0.01	-11.4257
Tc-miR-4656	CUGGCGCUGUGGGAGGAGGCCUU	UGGCGCU	320	27.5087	#N/A	#N/A	0	0.01	-11.4257
Tc-miR-2021-3p	UGGUGGCGGUGGUGGUGGA	GGUGGCG	318	27.3368	#N/A	#N/A	0	0.01	-11.4166
Tc-miR-10b-3p	UCGACUGGCGUUCAAGGUGAA	CGACUGG	317	27.2508	#N/A	#N/A	0	0.01	-11.4121
Tc-miR-1233-5p	AGUGGGAGGCCUGGGCCGACAG	GUGGGAG	314	26.9929	#N/A	#N/A	0	0.01	-11.3984
Tc-miR-4459	AGGAGGAGGAGGAGGCGGAG	GGAGGAG	309	26.5631	#N/A	#N/A	0	0.01	-11.3752
Tc-miR-1227	GAGGCGGCGGAGGCGGUGGUGG	AGGCGGC	307	26.3912	#N/A	#N/A	0	0.01	-11.3658
Tc-miR-2b	UAUCACAGCCAGCUUUGAUGUGUU	AUCACAG	305	26.2192	#N/A	#N/A	0	0.01	-11.3564
Tc-miR-4468	AGAGCAGAGGACUGUAGAUC	GAGCAGA	304	26.1333	#N/A	#N/A	0	0.01	-11.3517
Tc-miR-187-5p	GUCAAGACAGAACAGGGCG	UCAAGAC	304	26.1333	#N/A	#N/A	0	0.01	-11.3517
Tc-miR-542-3p	UGACUAGAUUGAUAACUGAC	GACUAGA	293	25.1877	#N/A	#N/A	0	0.01	-11.2985
Tc-miR-2068-3p	GGGACAUGUGGCGUACGGAAGA	GGACAUG	286	24.5859	#N/A	#N/A	0	0.01	-11.2636
Tc-miR-1777	GCGGCGGUGGCGGUGGCGGCG	CGGCGGU	274	23.5543	#N/A	#N/A	0	0.01	-11.2018
Tc-miR-7203-5p	GGGUGGAGCUUCUGCAGGUGGU	GGUGGAG	270	23.2105	#N/A	#N/A	0	0.01	-11.1806
Tc-miR-2519	GUUGGUGUUGGAAUUGAAGUUGCUAU	UUGGUGU	246	21.1473	#N/A	#N/A	0	0.01	-11.0463
Tc-miR-4750-5p	UCGGGUGGAGGUGGUGGUG	CGGGUGG	245	21.0614	#N/A	#N/A	0	0.01	-11.0404
Tc-miR-3960	AGGCGGCGGCGGUGGCGGUGGCG	GGCGGCG	242	20.8035	#N/A	#N/A	0	0.01	-11.0226
Tc-miR-7398f-5p	AGUGCAGAAGAGGAGAGUGGAAUUC	GUGCAGA	241	20.7175	#N/A	#N/A	0	0.01	-11.0166
Tc-miR-223-5p	GUGUAUUUGCAGCUGGUAU	UGUAUUU	240	20.6315	#N/A	#N/A	0	0.01	-11.0106
Tc-miR-1331	GGGGGUGGGGGUGGUGGUG	GGGGUGG	238	20.4596	#N/A	#N/A	0	0.01	-10.9986
Tc-miR-9226	UCAAGUCCCGUCCGGGUCGCCA	CAAGUCC	237	20.3736	#N/A	#N/A	0	0.01	-10.9925
Tc-miR-4145-3p	AAUGGAAAUGGGAUGAUGG	AUGGAAA	237	20.3736	#N/A	#N/A	0	0.01	-10.9925
Tc-miR-278-5p	ACCGGAAGCGAACGUCCCAGCUGG	CCGGAAG	237	20.3736	#N/A	#N/A	0	0.01	-10.9925
Tc-miR-1367-5p	AUGCGUAGAGGACGGGCCG	UGCGUAG	233	20.0298	#N/A	#N/A	0	0.01	-10.9679
Tc-miR-6385	GAAGGAUGAAGAGAAGAAGG	AAGGAUG	225	19.3421	#N/A	#N/A	0	0.01	-10.9175
Tc-miR-6090	CGGGGGGCGGGGAGGCGGGGC	GGGGGGC	225	19.3421	#N/A	#N/A	0	0.01	-10.9175
Tc-miR-8089	GCUGGGAGGGGAUUGGCGGCAG	CUGGGAG	221	18.9982	#N/A	#N/A	0	0.01	-10.8916
Tc-miR-205b-4-3p	GUUUCUGUGUAAGUGAAGUCGGUA	UUUCUGU	220	18.9122	#N/A	#N/A	0	0.01	-10.8851
Tc-miR-3129-5p	GCAGUAGGUGGAGAUUCUUU	CAGUAGG	218	18.7403	#N/A	#N/A	0	0.01	-10.8719
Tc-miR-2066	AGCAGCGUGCGCAGUGGUA	GCAGCGU	218	18.7403	#N/A	#N/A	0	0.01	-10.8719
Tc-miR-4257	GCAGAUGGUGGUGGACUGAG	CAGAUGG	215	18.4824	#N/A	#N/A	0	0.01	-10.8519
Tc-miR-71a-5p	UGAAAGACACGGGUAGUGAGAC	GAAAGAC	214	18.3965	#N/A	#N/A	0	0.01	-10.8452
Tc-miR-184	UAGACGCAGAGAACUGAAAC	AGACGCA	207	17.7947	#N/A	#N/A	0	0.01	-10.7972
Tc-miR-8304a-3p	AUUUGAUCGUUGCAAUUCUAAGGC	UUUGAUC	203	17.4508	#N/A	#N/A	0	0.01	-10.7691
Tc-miR-320d	AGUAAGCGUGGGUUGGAGG	GUAAGCG	202	17.3649	#N/A	#N/A	0	0.01	-10.762
Tc-miR-2305	CGGGGGGCGGGGAGGCGGGG	GGGGGGC	199	17.107	#N/A	#N/A	0	0.01	-10.7404
Tc-miR-1290	AUGGAUUUUUGGAGCAGGGAGA	UGGAUUU	198	17.021	#N/A	#N/A	0	0.01	-10.7331
Tc-miR-344a-5p	UGGGCUCCUGGGCUAGUU	GGGCUCC	197	16.9351	#N/A	#N/A	0	0.01	-10.7258
Tc-miR-4000e-3p	GGCGUCAUCUCGGAGAUUCA	GCGUCAU	189	16.2473	#N/A	#N/A	0	0.01	-10.666
Tc-miR-71b-5p	UGAAAAACAUGGGUAGUGAGACG	GAAAAAC	188	16.1614	#N/A	#N/A	0	0.01	-10.6583
Tc-miR-2408	CACGGUGUAGCUCAGCUGGC	ACGGUGU	187	16.0754	#N/A	#N/A	0	0.01	-10.6506
Tc-miR-2808c	UGGUGGUAGUAGCGAAACCA	GGUGGUA	182	15.6456	#N/A	#N/A	0	0.01	-10.6115
Tc-miR-10-5p	ACCCUGUAGAUCCGAAUUUGUGU	CCCUGUA	180	15.4737	#N/A	#N/A	0	0.01	-10.5956
novel_Tc-miR-70	UGACAUUGUUGAAUAUUUAAGA	GACAUUG	180	15.4737	#N/A	#N/A	0	0.01	-10.5956
Tc-miR-7845-5p	AAGGACAGGGCCGGUCGGG	AGGACAG	179	15.3877	#N/A	#N/A	0	0.01	-10.5876
Tc-miR-6076	UGCAGAAGAGGAGAGUGG	GCAGAAG	177	15.2158	#N/A	#N/A	0	0.01	-10.5714
Tc-miR-4782-3p	GAAUGUCUUCAUUAAUCUAGAACG	AAUGUCU	176	15.1298	#N/A	#N/A	0	0.01	-10.5632
Tc-miR-791-3p	UUUGGCACUCUCCAGGCCUGCA	UUGGCAC	176	15.1298	#N/A	#N/A	0	0.01	-10.5632
Tc-miR-1763	AGAGGGACGGGAGCGGGCGGGGGG	GAGGGAC	175	15.0438	#N/A	#N/A	0	0.01	-10.555
Tc-miR-669n	AGUUGGGUUGGAUGUGUG	GUUGGGU	174	14.9579	#N/A	#N/A	0	0.01	-10.5467
Tc-miR-6594-5p	UGGCGGUGGCGGUGGUGGUGG	GGCGGUG	173	14.8719	#N/A	#N/A	0	0.01	-10.5384
Tc-miR-996-5p	GCUGAACAUGAUUAGUAGACACG	CUGAACA	172	14.7859	#N/A	#N/A	0	0.01	-10.53
Tc-miR-927b-5p	UUUGAUUGGACGCUUUGU	UUGAUUG	167	14.3561	#N/A	#N/A	0	0.01	-10.4874
Tc-miR-5361-3p	AAAGCUUCCAUUUUGUCCUUGA	AAGCUUC	167	14.3561	#N/A	#N/A	0	0.01	-10.4874
Tc-miR-222	GGCUCAGUAGUCUAGUGGUAUGAUUCUCG	GCUCAGU	167	14.3561	#N/A	#N/A	0	0.01	-10.4874
Tc-miR-3538	GUUCGGUGAUGAUACAUGCGG	UUCGGUG	166	14.2701	#N/A	#N/A	0	0.01	-10.4788
Tc-miR-456-3p	CAGGUGGUGCAUGGUUGUC	AGGUGGU	163	14.0123	#N/A	#N/A	0	0.01	-10.4525
Tc-miR-2484	GAGCGAUGAUGACAUGAUUUGCA	AGCGAUG	163	14.0123	#N/A	#N/A	0	0.01	-10.4525
Tc-miR-79-3p	AUAAAGCUAGGUUACCAAAGCU	UAAAGCU	161	13.8403	#N/A	#N/A	0	0.01	-10.4347
Tc-miR-2286	GUAGCAGGGCGAACGAUGCGU	UAGCAGG	160	13.7544	#N/A	#N/A	0	0.01	-10.4257
Tc-miR-3781	GUAAGUGAUUUGAUCGCCGUCGAU	UAAGUGA	160	13.7544	#N/A	#N/A	0	0.01	-10.4257
Tc-miR-79	AUAAAGCUAGGUUACCAAAGCUA	UAAAGCU	157	13.4965	#N/A	#N/A	0	0.01	-10.3984
Tc-miR-6777-5p	ACGGGAGGCAGCAGUGGGGA	CGGGAGG	156	13.4105	#N/A	#N/A	0	0.01	-10.3891
Tc-miR-87b	GUGAGCAAAGUUUCAGGUGUUU	UGAGCAA	155	13.3245	#N/A	#N/A	0	0.01	-10.3799
Tc-miR-2192	GGAAGUGAUGAUGACUGUG	GAAGUGA	151	12.9807	#N/A	#N/A	0	0.01	-10.3422
Tc-miR-3799	AACGAUAUUGAAGACUGCGCU	ACGAUAU	150	12.8947	#N/A	#N/A	0	0.01	-10.3326
Tc-miR-6850-3p	CCCGGCCGGCCCGCCCAC	CCGGCCG	150	12.8947	#N/A	#N/A	0	0.01	-10.3326
Tc-miR-6133	GUGGAGGGAGGAGGUGGGA	UGGAGGG	146	12.5509	#N/A	#N/A	0	0.01	-10.2936
Tc-miR-1562-5p	GCAGACUGUAGAGUGGAGAGGUGC	CAGACUG	144	12.3789	#N/A	#N/A	0	0.01	-10.2737
Tc-miR-2206-3p	UCCACUGGUGCAGAUCUUGC	CCACUGG	144	12.3789	#N/A	#N/A	0	0.01	-10.2737
Tc-miR-2751	GGUCUCGGCGUGGAGCGGUU	GUCUCGG	142	12.207	#N/A	#N/A	0	0.01	-10.2535
Tc-miR-1504	GGUGUAUUGGAGUUGGGUU	GUGUAUU	140	12.0351	#N/A	#N/A	0	0.01	-10.233
Tc-miR-7871-5p	UGUAAUGGUUAGCAUGGUUG	GUAAUGG	140	12.0351	#N/A	#N/A	0	0.01	-10.233
Tc-miR-9337	GCAUUGGUUGGAGGCUAGGUG	CAUUGGU	137	11.7772	#N/A	#N/A	0	0.01	-10.2018
novel_Tc-miR-81	GCCUCACCUCGGGCACCAGUUU	CCUCACC	133	11.4333	#N/A	#N/A	0	0.01	-10.159
Tc-miR-8859a	UGGAUCGGAGCCGGGGUC	GGAUCGG	132	11.3473	#N/A	#N/A	0	0.01	-10.1481
Tc-miR-3963	UUAUCACAUCUGUCUGACAC	UAUCACA	126	10.8316	#N/A	#N/A	0	0.01	-10.081
Tc-miR-6802-5p	AUAGGUGGGAGGCUUUGAAGCG	UAGGUGG	126	10.8316	#N/A	#N/A	0	0.01	-10.081
Tc-miR-873-3p	GAUGCUGAUGAGAUCGGGAA	AUGCUGA	125	10.7456	#N/A	#N/A	0	0.01	-10.0695
Tc-miR-2985a-5p	GUGGAUGGAAUAAUAAAUAACAU	UGGAUGG	124	10.6596	#N/A	#N/A	0	0.01	-10.0579
Tc-miR-222a-3p	AGCUACAUCUGGCUACUGGGUC	GCUACAU	123	10.5737	#N/A	#N/A	0	0.01	-10.0463
Tc-miR-2941	AGUCGGCUAGAACUGGCACGG	GUCGGCU	121	10.4017	#N/A	#N/A	0	0.01	-10.0226
Tc-miR-2568a-3p	ACGGCCAGCGACGUUGCUU	CGGCCAG	119	10.2298	#N/A	#N/A	0	0.01	-9.99856
Tc-miR-757	GCAGGCAGAAUGGGAUUC	CAGGCAG	118	10.1438	#N/A	#N/A	0	0.01	-9.98638
Tc-miR-1777b	GGCGGAGGUGGUGGAGGCGGGG	GCGGAGG	116	9.9719	#N/A	#N/A	0	0.01	-9.96172
Tc-miR-4555	GAACACAUGAUGAAGGAUGAG	AACACAU	116	9.9719	#N/A	#N/A	0	0.01	-9.96172
novel_Tc-miR-61	AUUGGUCAGAAUUCCUCGGCAU	UUGGUCA	115	9.88595	#N/A	#N/A	0	0.01	-9.94924
Tc-miR-153a-5p	GGCAUUUGAUCGUGUAUUUGCGGCU	GCAUUUG	113	9.714	#N/A	#N/A	0	0.01	-9.92392
Tc-miR-4672	ACCACAGCUGGAAGAAGAGGACG	CCACAGC	112	9.6281	#N/A	#N/A	0	0.01	-9.91111
Tc-miR-5366-3p	UUAGCAGCAUGGCGCGUUUGCG	UAGCAGC	112	9.6281	#N/A	#N/A	0	0.01	-9.91111
Tc-miR-241-5p	GAGGUAGAUGCAGAGAACUGA	AGGUAGA	108	9.2842	#N/A	#N/A	0	0.01	-9.85863
Tc-miR-1b-3p	UGGAAUGUUAAGAAGUAUGUA	GGAAUGU	107	9.1982	#N/A	#N/A	0	0.01	-9.84521
Tc-miR-24c	GGGUCGGCAGUUCAGCAGAA	GGUCGGC	105	9.0263	#N/A	#N/A	0	0.01	-9.81799
Tc-miR-6756-5p	GGUGGUGGUGGCGGAGGUGGGGGU	GUGGUGG	105	9.0263	#N/A	#N/A	0	0.01	-9.81799
Tc-miR-4488	GGGGGGCGGGCGCCGGCGGC	GGGGGCG	103	8.8544	#N/A	#N/A	0	0.01	-9.79025
Tc-miR-986-5p	CUUGAAUAAAGCGUUGUGACGUGA	UUGAAUA	100	8.5965	#N/A	#N/A	0	0.01	-9.74761
Tc-miR-1692	GGUUAGCUCAGUCGGUAGAG	GUUAGCU	145023	12466.9	GUUCUCAGUUGGUGGAGU	UUCUCAG	1059	98.7557	-6.98002
Tc-miR-51-3p	CUUGGAAUUGUAGCGUACAGGUGCA	UUGGAAU	1571239	135071	CUUGGAAUUGUAGCGUACAGGUGCA	UUGGAAU	21708	2024.35	-6.06012
Tc-miR-6763-5p	CGGGGAGUUUGGCUGGGGCG	GGGGAGU	55132	4739.41	AUGGGAGAGGGCUGGGGUAG	UGGGAGA	803	74.8827	-5.98393
Tc-miR-3070-2-3p	UGGGAUAUAGCUCAGGGGUAGA	GGGAUAU	1333544	114638	GGUGAUAUAGCUCAGGGGUAGA	GUGAUAU	21184	1975.49	-5.85873
Tc-miR-5112	GUUAGCUCAGUCGGUAGAGCAC	UUAGCUC	3003	258.152	GUUAGCUCAGUCGGUAGAGCAC	UUAGCUC	121	11.2837	-4.51591
Tc-miR-5358b-3p	UACCCGUAAUGCCAACAUGCAU	ACCCGUA	15291	1314.49	UACCCGUAAUGCCAACAUGCAU	ACCCGUA	653	60.8947	-4.43204
Tc-miR-2407	CUUGGCAUGGGAGAGGGCUGG	UUGGCAU	21885	1881.34	CUUGGCAUGGGAGAGGGCUGG	UUGGCAU	1098	102.393	-4.19958
Tc-miR-6706-5p	AGUGAAAAUGGAUGGCGCUUGAG	GUGAAAA	6563	564.187	AGGAGAAAUGAGACGGGGCGAG	GGAGAAA	332	30.9602	-4.18769
Tc-miR-222a-5p	GGCUCAGUGGUCUAGUGGUAUGAUUC	GCUCAGU	4612	396.469	GGCUCAGUGGUCUAGUGGUAUGAUUC	GCUCAGU	272	25.365	-3.9663
Tc-miR-3192-5p	UCAUGAGAGGUGUAGCAGUGACGAA	CAUGAGA	4028	346.266	CUGUGGAGGUUGUGCUGUGGCAA	UGUGGAG	239	22.2876	-3.95757
Tc-miR-885	AGCAGCGUGGCGCAGUGGAA	GCAGCGU	3597	309.215	AGCAGCGUGGCGCAGUGGAA	GCAGCGU	216	20.1428	-3.94028
Tc-miR-5345a-5p	AAGGACUGGGUCGGUCGGGCUG	AGGACUG	8493	730.099	AAGGACUGGGUCGGUCGGGCUG	AGGACUG	629	58.6566	-3.63773
Tc-miR-7255-3p	CCACGCGGCCCGGGUUCGA	CACGCGG	7027	604.074	CCACGCGGCCCGGGUUCGA	CACGCGG	547	51.0098	-3.56588
Tc-miR-6056	GCGGGAGAGGAGGGCAGUUU	CGGGAGA	2224	191.186	GCGGGAGAGGAGGGCAGUUU	CGGGAGA	283	26.3908	-2.85687
Tc-miR-4453	GGCCUCGUCGUGUAGCGGUU	GCCUCGU	92669	7966.27	GGUCUUGUCGUGUAGCGGUU	GUCUUGU	13077	1219.48	-2.70764
Tc-miR-87	GUGAGCAAAGUUUCAGGUGU	UGAGCAA	2188	188.091	GUGAGCAAAGUUUCAGGUGU	UGAGCAA	320	29.8412	-2.65605
Tc-miR-7964a-3p	AUCGUAACCACUCGCUGCUACCA	UCGUAAC	18785	1614.85	AUCGUAACCACUCGCUGCUACCA	UCGUAAC	2748	256.261	-2.65571
Tc-miR-87a	GUGAGCAAAGUUUCAGGUGUU	UGAGCAA	2187	188.005	GUGAGCAAAGUUUCAGGUGUU	UGAGCAA	320	29.8412	-2.65539
Tc-miR-87b-3p	GUGAGCAAAGUUUCAGGUGUUC	UGAGCAA	2244	192.905	GUGAGCAAAGUUUCAGGUGUUC	UGAGCAA	334	31.1467	-2.63074
Tc-miR-2a	UAUCACAGCCAGCUUUGAUGU	AUCACAG	687	59.0578	UAUCACAGUGCUUUGUUGCCU	AUCACAG	109	10.1647	-2.53856
Tc-miR-2b-3p	UAUCACAGUUCGAUUUGGCCCG	AUCACAG	1395	119.921	UAUCACAGUUCGAUUUGGCCCG	AUCACAG	230	21.4484	-2.48314
Tc-miR-6869-5p	GAUGAGUGUGGACGCGGCGGGGC	AUGAGUG	15467	1329.62	UGAGUGUGGACGCGGCGGC	GAGUGUG	2638	246.003	-2.43426
Tc-miR-83-3p	UAGCACCAUUUAAAUUCAGCAU	AGCACCA	11699	1005.7	UAGCACCAUUUAAAUUCAGCAU	AGCACCA	2173	202.64	-2.31121
Tc-miR-2371	UCUAUUUUGUUGGUUUUCU	CUAUUUU	1153	99.1173	UCUAUUUUGUUGGUUUUCU	CUAUUUU	222	20.7023	-2.25935
Tc-miR-1175-3p	UGAGAUUCUCAUUCCUCCAUUUAA	GAGAUUC	544	46.7648	UGAGAUUCUCAUUCCUCCAUUUAA	GAGAUUC	106	9.8849	-2.24212
Tc-miR-7684-5p	UCGGGGGAGCCUGGAGACAGCAG	CGGGGGA	4296	369.305	UCGGGGGAGCCUGGAGACAGCAG	CGGGGGA	846	78.8926	-2.22685
Tc-miR-6834-3p	UCAUCCCCAUGCCUCCAUCA	CAUCCCC	621	53.3841	UCGUCCCCAUGCCUCCAUCA	CGUCCCC	123	11.4702	-2.21852
Tc-miR-279	UGACUAGAUCCAUACUCAGCU	GACUAGA	30257	2601.04	UGACUAGAUCCAUACUCAGCU	GACUAGA	6026	561.947	-2.21058
Tc-miR-9a-5p	UCUUUGGUUAUCUAGCUGUAUGA	CUUUGGU	7725	664.078	UCUUUGGUUAUCUAGCUGUAUGA	CUUUGGU	1598	149.019	-2.15585
Tc-miR-9-5p	UCUUUGGUUAUCUAGCUGUAUG	CUUUGGU	7500	644.736	UCUUUGGUUAUCUAGCUGUAUG	CUUUGGU	1556	145.103	-2.15163
Tc-miR-750-3p	CCAGAUCUAUUACUUCCAACUGA	CAGAUCU	6528	561.178	CCAGAUCUAUUACUUCCAACUGA	CAGAUCU	1427	133.073	-2.07624
Tc-miR-789	GUCCUGCCUGGGUCGCCAGGA	UCCUGCC	4290	368.789	CCCCCUGCCUGGGUCACCAGGAC	CCCCUGC	970	90.4561	-2.0275
Tc-miR-6960-5p	CAGGUGGGGAGUUUGGCUG	AGGUGGG	2192	188.435	CAGGUGGGGAGUUUGGCUG	AGGUGGG	526	49.0515	-1.9417
Tc-miR-1c-3p	UGGAAUGUAAAGAAGUAUGUAC	GGAAUGU	135571	11654.3	UGGAAUGUAAAGAAGUAUGUAC	GGAAUGU	34668	3232.92	-1.84996
Tc-miR-1a-3p	UGGAAUGUAAAGAAGUAUGUAA	GGAAUGU	152589	13117.3	UGGAAUGUAAAGAAGUAUGUAA	GGAAUGU	39044	3641	-1.84906
Tc-miR-1	UGGAAUGUAAAGAAGUAUGUAG	GGAAUGU	137207	11795	UGGAAUGUAAAGAAGUAUGUAG	GGAAUGU	35251	3287.29	-1.8432
Tc-miR-84-5p	UGAGGUAGUUUAUAAAGCUGCGA	GAGGUAG	1757	151.04	UGAGGUAGUUUAUAAAGCUGCGA	GAGGUAG	453	42.2439	-1.83812
Tc-miR-1-3p	UGGAAUGUAAAGAAGUAUGUA	GGAAUGU	164424	14134.7	UGGAAUGUAAAGAAGUAUGUA	GGAAUGU	42399	3953.86	-1.8379
Tc-miR-1237-5p	CGGUCGGGCUGGGGCGCGAAGCGGG	GGUCGGG	589	50.6332	CGGUCGGGCUGGGGCGCGAAGCGGG	GGUCGGG	154	14.3611	-1.81792
Tc-miR-2-3p	UAUCACAGCCAGCUUUGAUGUGC	AUCACAG	525	45.1315	UAUCACAGCCAGCUUUGAUGUGC	AUCACAG	138	12.869	-1.81023
Tc-miR-709	AGGAGGAGGAGGAGGAGGA	GGAGGAG	785	67.4823	GGGGGAAGGCAGAGAGGA	GGGGAAG	208	19.3968	-1.79869
Tc-miR-81b-3p	UGAGAUCAUGCCACAUCCGCU	GAGAUCA	8297	713.25	UGAGAUCAUGCCACAUCCGCU	GAGAUCA	2307	215.136	-1.72916
Tc-bantam-c-3p	UGAGAUCAUUGUGAAAGCUUUU	GAGAUCA	454	39.028	UGAGAUCAUUGUGAAAGCUUUU	GAGAUCA	127	11.8432	-1.72045
Tc-miR-753b-3p	UGAGAUCAUUGUGAAAGCUCUUA	GAGAUCA	30555	2626.65	UGAGAUCAUUGUGAAAGCUCUUA	GAGAUCA	8811	821.659	-1.67661
Tc-miR-81a	UGAGAUCAUUGUGAAAGCUCUU	GAGAUCA	33390	2870.36	UGAGAUCAUUGUGAAAGCUCUU	GAGAUCA	9710	905.494	-1.66446
Tc-bantam	UGAGAUCAUUGUGAAAGCUCU	GAGAUCA	32326	2778.9	UGAGAUCAUUGUGAAAGCUCU	GAGAUCA	9417	878.17	-1.66194
Tc-miR-5364-3p	AGAGGUAUUGUUUAUUGGCUAA	GAGGUAU	117856	10131.5	AGAGGUAUUGUUUAUUGGCUAA	GAGGUAU	35129	3275.91	-1.62887
Tc-miR-2861	CGGCGGCGGGCGGCGGCGGG	GGCGGCG	370	31.807	GGUCGGUCGGGCUGGGGCG	GUCGGUC	112	10.4444	-1.60661
Tc-miR-81c-3p	UGAGAUCAUGUUACAUCCGACU	GAGAUCA	7177	616.969	UGAGAUCAUGUUACAUCCGACU	GAGAUCA	2183	203.573	-1.59965
Tc-miR-7015-5p	UCUUCGUAGGCGUGGGUUC	CUUCGUA	772	66.3648	UCUUCAGAGGCGUGGGUUC	CUUCAGA	235	21.9146	-1.59853
Tc-miR-5359-5p	UCUGGGAUUGUCUAUAUUGGUA	CUGGGAU	10163	873.66	UCUGGGAUUGUCUAUAUUGGUA	CUGGGAU	3164	295.055	-1.56609
Tc-miR-1c	UGGAAUGUAAAGAAGUAUGUG	GGAAUGU	20592	1770.19	UGGAAUGUAAAGAAGUAUGUG	GGAAUGU	6449	601.393	-1.55752
Tc-miR-44-3p	UGACUAGAGACACAUUCAGCU	GACUAGA	34406	2957.7	UGACUAGAGACACAUUCAGCU	GACUAGA	11091	1034.28	-1.51585
Tc-miR-3141	GUGGACGGAGUGAGAGGAGG	UGGACGG	8104	696.658	GUGGACGGAGUGAGAGGAGGA	UGGACGG	2769	258.219	-1.43185
Tc-miR-1896	UGGACGGAGUGAGAGGAGG	GGACGGA	7990	686.858	UGGACGGAGUGAGAGGAGG	GGACGGA	2800	261.11	-1.39535
Tc-miR-5361-5p	UGGGAUAUCUUGGAAGUUUUCU	GGGAUAU	12045	1035.45	UGGGAUAUCUUGGAAGUUUUCU	GGGAUAU	4236	395.023	-1.39024
Tc-miR-6779-5p	AUGGGAGAGGGCUGGGGUUGG	UGGGAGA	3148	270.617	AUGGGAGAGGGCUGGGGUUUGG	UGGGAGA	1145	106.775	-1.34167
Tc-miR-6939-5p	CAGGCAGAUGGUGGUGGACG	AGGCAGA	24154	2076.39	CAGGCAGAUGGUGGUGGACG	AGGCAGA	8861	826.321	-1.3293
Tc-miR-100b-5p	AACCCGUAGAUUCGAAUUUGUGUU	ACCCGUA	3318	285.231	AACCCGUAGAUUCGAAUUUGUGUU	ACCCGUA	1296	120.857	-1.23883
Tc-miR-735-5p	GAGCGGUCCAAGGCUGGU	AGCGGUC	510	43.842	GAGCGGUCGAAGGCUGGU	AGCGGUC	205	19.117	-1.19746
Tc-miR-4507	CUGGGUCGGUCGGGCUGG	UGGGUCG	315	27.0789	CUGGGUCGGUCGGGCUGGG	UGGGUCG	130	12.123	-1.15942
Tc-miR-8071	GGUGGACGGAGUGAGAGG	GUGGACG	7922	681.013	GGUGGACGGAGUGAGAGG	GUGGACG	3346	312.027	-1.12601
Tc-miR-4451	UGUUGGUAGAGCUGAGGACUG	GUUGGUA	2839	244.054	GGUAGAGCUGAGGACUGUA	GUAGAGC	1211	112.93	-1.11177
Tc-miR-5363	AUGGGCAACGUAUCUAAACCGUGU	UGGGCAA	11713	1006.9	AUGGGCAACGUAUCUAAACCGUGU	UGGGCAA	5058	471.677	-1.09406
Tc-miR-4769-5p	GGUGGAUGGAGUGAGAGGAGGAG	GUGGAUG	229	19.6859	GGUGGAUGGAGUGAGAGGAGGAG	GUGGAUG	100	9.3254	-1.07793
Tc-miR-50	UGAUAUGUCUGGUAUUCUUGGGUUU	GAUAUGU	1707	146.742	UGAUAUGUCUGGUAUUCUUGGGUUU	GAUAUGU	755	70.4066	-1.0595
Tc-miR-4962-3p	GACGAUUUGUAGAGAAGAGGGAAA	ACGAUUU	400	34.3859	GCGAUGAAGAGAGUGAGAAGGAA	CGAUGAA	179	16.6924	-1.04263
Tc-miR-1947-5p	AGGACGACGCUUGCUGAGUGGU	GGACGAC	1139	97.9138	AGGACGACGCUUGCUGAGUGGU	GGACGAC	517	48.2122	-1.02211
Tc-miR-1386	CGAGUCCUGCCUGGCUCGCCA	GAGUCCU	8112	697.346	GACUCCUGGCUGGCGCACCA	ACUCCUG	3765	351.1	-0.989992
Tc-miR-133b-5p	UGGCUGCUAGAUGGUCGCAU	GGCUGCU	15389	1322.91	UGGCUGCUAGAUGGUCGCAU	GGCUGCU	7359	686.254	-0.946902
Tc-miR-8317b-3p	AGAAUCCCGCCUAGUCAAGG	GAAUCCC	254	21.835	AGAAUCCCGCCUAGUCAAGG	GAAUCCC	122	11.377	-0.940522
Tc-miR-49-3p	AAGCACCAUGUGAAGCUGCUAU	AGCACCA	12826	1102.58	AAGCACCAUGUGAAGCUGCUAU	AGCACCA	6181	576.401	-0.935743
Tc-miR-86-5p	UAAGUGAAUGCUUUGCCACAGUCU	AAGUGAA	2003	172.187	UAAGUGAAUGCUUUGCCACAGUCU	AAGUGAA	972	90.6426	-0.925718
Tc-miR-8191-5p	CCCCCUGCUGGCGGCACCA	CCCCUGC	15745	1353.51	CCCCCUGCUGGCGGCACCA	CCCCUGC	7700	718.054	-0.914547
Tc-miR-243-5p	UGAUCUCGGUGUGAACGUC	GAUCUCG	9408	808.756	UGAUCUCGGUGUGAACGUC	GAUCUCG	4649	433.536	-0.899552
Tc-miR-31-5p	AGGCAAGAUGUUGGCAUAGCUG	GGCAAGA	1830	157.315	AGGCAAGAUGUUGGCAUAGCUG	GGCAAGA	913	85.1406	-0.885742
Tc-miR-72-5p	AGGCAAGAUGUUGGCAUAGCUGA	GGCAAGA	1881	161.7	AGGCAAGAUGUUGGCAUAGCUGA	GGCAAGA	940	87.6585	-0.883351
Tc-miR-6979-5p	GCGGAGGCGCAGACGAUGGG	CGGAGGC	374	32.1508	GGAGAGGCUGCAGAGAAUAG	GAGAGGC	187	17.4384	-0.882587
Tc-miR-7238-5p	AUGGGUGUGGACGCGGCG	UGGGUGU	274	23.5543	GUGCGAGAGUGUGGACGCGGC	UGCGAGA	138	12.869	-0.872091
Tc-miR-236	UAAUACUGUCAGGUAAUGACGAU	AAUACUG	489	42.0368	UAAUACUGUCAGGUAAUGACGAU	AAUACUG	249	23.2202	-0.856272
Tc-miR-71	UGAAAGACAUGGGUAGUGAGAC	GAAAGAC	662542	56955.3	UGAAAGACAUGGGUAGUGAGAC	GAAAGAC	339285	31639.6	-0.848098
Tc-miR-71c-5p	UGAAAGACAUGGGUAGUGAGA	GAAAGAC	663831	57066.1	UGAAAGACAUGGGUAGUGAGA	GAAAGAC	340196	31724.5	-0.847034
Tc-miR-236-3p	UAAUACUGUCAGGUAAUGACGA	AAUACUG	458	39.3719	UAAUACUGUCAGGUAAUGACGA	AAUACUG	235	21.9146	-0.845274
Tc-miR-1371	UAGAGCUGAGGACUGUAGA	AGAGCUG	1859	159.809	UAGAGCUGAGGACUGUAGA	AGAGCUG	958	89.3371	-0.839013
Tc-miR-7287-3p	GUCUGUGAUGCCCUUAGAUG	UCUGUGA	398	34.214	UCUGUGAUGCCCUUAGAUG	CUGUGAU	206	19.2103	-0.832707
Tc-miR-1250	ACGUUGCUGAAUCGUGGACAUU	CGUUGCU	9418	809.616	ACGUUGCUGAAGUGUGGACAUU	CGUUGCU	4907	457.596	-0.823163
Tc-miR-7877-3p	UUACCAUGUAAAUCAAUCGUC	UACCAUG	13956	1199.72	UUACCAUGUAAAUCAAUCGUC	UACCAUG	7333	683.83	-0.810994
Tc-miR-9852-3p	CGUGAUCGGGAUCGGGGA	GUGAUCG	10583	909.765	CGUGAUCGGGAUCGGGGA	GUGAUCG	5593	521.568	-0.802638
Tc-miR-7680-5p	UUCCACGUGAACAGCAGUUG	UCCACGU	3405	292.71	UUCCACGUGAACAGCAGUUG	UCCACGU	1801	167.95	-0.801441
Tc-miR-2478	GAAUCCCACUCUCGUCACCA	AAUCCCA	17803	1530.43	GAAUCCCACUCUCGUCACCA	AAUCCCA	9516	887.402	-0.786277
Tc-miR-100c-5p	UACCCGUAGCUCCGAAAUCGUGU	ACCCGUA	9181	789.242	UACCCGUAGCUCCGAAAUCGUGU	ACCCGUA	5352	499.094	-0.661157
Tc-miR-1957a	CAGUGGUAGAGCAUUCGACUG	AGUGGUA	900	77.3683	CAGUCGGUAGAGCAUCAGACU	AGUCGGU	540	50.357	-0.61955
Tc-miR-4002-5p	UUUGAUUGUACGAUUUGU	UUGAUUG	8752	752.363	UUUGAUUGUACGAUUUGU	UUGAUUG	5259	490.421	-0.617408
Tc-miR-1822-3p	GAGCUGCCCUAUGAAAGACUGA	AGCUGCC	282	24.2421	GAGCUGCCCUAUGAAAGACUGA	AGCUGCC	171	15.9464	-0.604284
Tc-miR-188-5p	CUCCCUUGGCAUGGGAGAGGG	UCCCUUG	283	24.328	CUCCCUUGGCAUGGGAGAGGG	UCCCUUG	173	16.1329	-0.592612
Tc-miR-1400-3p	CAUCCCACUCCGUGCACCA	AUCCCAC	1071	92.0682	CAUCCCACUCCGUGCACCA	AUCCCAC	662	61.734	-0.576638
Tc-miR-4048-3p	GAGCCUGGAGACAGCUGG	AGCCUGG	2823	242.679	GAGCCUGGAGACAGCUGG	AGCCUGG	1751	163.287	-0.571634
Tc-miR-5362-3p	AUUACAACCGGUGGAGAUUGCA	UUACAAC	232	19.9438	AUUACAACCGGUGGAGAUUGCA	UUACAAC	145	13.5218	-0.560653
Tc-miR-9824-5p	GGUGGAGGCGGCGGCGGUGGC	GUGGAGG	265	22.7807	GCGGAGGGAUGGGGUGGU	CGGAGGG	168	15.6666	-0.54012
Tc-miR-228	AAUGGCACUAGAUGAAUUCACGG	AUGGCAC	923	79.3455	AAUGGCACUAGAUGAAUUCACGG	AUGGCAC	587	54.7399	-0.535556
Tc-miR-4889b-3p	AUUGGCCACUGGUCGCUUGGAAUUU	UUGGCCA	436	37.4806	AUUGGCCACUGGUCGCUUGGAAUUU	UUGGCCA	294	27.4166	-0.451094
Tc-miR-1654	UGGUGGUGGACGGAGUGAG	GGUGGUG	8171	702.418	UGGUGGUGGACGGAGUGAG	GGUGGUG	5598	522.034	-0.428185
Tc-miR-598-5p	GCAGUCAUCGAUGGUGCGAG	CAGUCAU	692	59.4876	GCAGUCAUCGAUGGUGCGAG	CAGUCAU	485	45.2281	-0.39537
Tc-miR-3908	GAGCAAUGAUGGAUAGACUGGUUU	AGCAAUG	1794	154.221	GAGCAAUGAUGGAUAGACUGGUUUA	AGCAAUG	1276	118.992	-0.374135
Tc-miR-2525-3p	UCCGUCGGCAACUGUUGGGC	CCGUCGG	47292	4065.44	UCCGUCGGCAACUGUUGGGC	CCGUCGG	33716	3144.14	-0.370747
Tc-miR-239-5p	UUUGUACUCCGGCUAAGGUGCU	UUGUACU	6474	556.536	UUUGUACUCCGGCUAAGGUGCUG	UUGUACU	4651	433.723	-0.3597
Tc-miR-3622b-5p	AGGCAUGAGGAGGUAGUGAC	GGCAUGA	19636	1688	AGGCAUGAGGAGGUAGUGAC	GGCAUGA	14185	1322.8	-0.351719
Tc-miR-1422f-3p	AAAAAAUGUUUGACUGUU	AAAAAUG	379	32.5806	AAAAAAUGUUUGACUGUU	AAAAAUG	275	25.6448	-0.345347
Tc-miR-5126	GCGGCGGCGGGCGGCGGCGGGG	CGGCGGC	455	39.114	CGCGGGCGGCCCGGGGGCGGGGA	GCGGGCG	331	30.867	-0.34162
Tc-miR-5107-5p	UCGGCAUGAGGAGGUAGGGAC	CGGCAUG	8697	747.635	UCGGCAUGAGGAGGUAGGGAC	CGGCAUG	6423	598.969	-0.319855
Tc-miR-34	UGGCAGUGUGGUUAGCUGGUUGU	GGCAGUG	6239	536.334	UGGCAGUGUGGUUAGCUGGUUGU	GGCAGUG	4733	441.37	-0.281144
Tc-miR-34-5p	UGGCAGUGUGGUUAGCUGGUU	GGCAGUG	6076	522.322	UGGCAGUGUGGUUAGCUGGUU	GGCAGUG	4611	429.993	-0.280626
Tc-miR-993	UAAGCUCGUCUCUACAGGCAGGAA	AAGCUCG	1918	164.88	UAAGCUCGUCUCUACAGGCAGGAA	AAGCUCG	1461	136.244	-0.27523
Tc-miR-1261	UGGAUAAGGCUUCGGACUUC	GGAUAAG	740	63.6139	UGGAUAAGGCUUCGGACUUC	GGAUAAG	571	53.2479	-0.256617
Tc-miR-7846-3p	GAGGGAGCCUGAGAGACGG	AGGGAGC	14132	1214.85	CAGGGAGCCUGAGAAACGG	AGGGAGC	10972	1023.18	-0.247723
Tc-miR-8528a	GCGGCGGCGGCGACUCUGGA	CGGCGGC	359	30.8613	UGGGCGGCGGCGGAGUGGG	GGGCGGC	280	26.111	-0.241141
Tc-miR-1422q-3p	GAAUAACUGUAGCUGAUUGCAUGG	AAUAACU	19357	1664.02	UGAAUAACUGUAUCUGAUCGCAUG	GAAUAAC	15103	1408.41	-0.240604
Tc-miR-36c-3p	UCACCGGGCACGAAUCCCUCUC	CACCGGG	532	45.7332	UCACCGGGCACGAAUCCCUCUC	CACCGGG	422	39.3531	-0.216765
Tc-miR-3961	GACCUCAGCUCAGUCGUGA	ACCUCAG	9812	843.486	UGACCUCAGCUCAGUCGUGA	GACCUCA	7798	727.192	-0.214027
Tc-miR-3896-3p	AGAUUGAAACGGAUAGGGU	GAUUGAA	21001	1805.35	GAUUGAAACGGAUAGAGGU	AUUGAAA	16981	1583.54	-0.18912
Tc-miR-993-3p	UAAGCUCGUCUCUACAGGCAGG	AAGCUCG	2101	180.612	UAAGCUCGUCUCUACAGGCAGG	AAGCUCG	1712	159.65	-0.177977
Tc-miR-149-3p	GAGGGACGGACGGGGGCAUC	AGGGACG	41732	3587.48	GAGGGACGGACGGGGGCUUU	AGGGACG	34178	3187.23	-0.17067
Tc-miR-5358a-3p	UACCCGUAAUUGCCAUGACUGUU	ACCCGUA	70314	6044.52	UACCCGUAAUUGCCAUGACUGUU	ACCCGUA	57798	5389.88	-0.165376
Tc-miR-5354-3p	UUUGGCACAGACCAGACCUGCU	UUGGCAC	207	17.7947	UUUGGCACAGACCAGACCUGCU	UUGGCAC	172	16.0396	-0.149809
Tc-miR-6596-3p	CGGGUGCUCGGCGGCGUCGACCGA	GGGUGCU	2868	246.547	CGGGUGCUCGGCGGCGUCGACCGA	GGGUGCU	2388	222.69	-0.146826
Tc-miR-4635	UCUAAGUCAGAAUCCCGCCA	CUAAGUC	1134	97.484	UCUAAGUCAGAAUCCCGCCA	CUAAGUC	946	88.218	-0.144092
Tc-miR-6239	UAGCGGUGGAUCACUCGGU	AGCGGUG	4644	399.22	UAGCGGUGGAUCACUCGGU	AGCGGUG	3884	362.197	-0.140409
Tc-miR-100-5p	AACCCGUAGAUCCGAACUUGUGU	ACCCGUA	15117	1299.53	AACCCGUAGAUCCGAACUUGUGU	ACCCGUA	12645	1179.19	-0.140189
Tc-miR-100	AACCCGUAGAUCCGAACUU	ACCCGUA	15224	1308.73	AACCCGUAGAUCCGAACUU	ACCCGUA	12748	1188.8	-0.13866
Tc-miR-100a-5p	AACCCGUAGAUCCGAACUUGUGUU	ACCCGUA	15557	1337.35	AACCCGUAGAUCCGAACUUGUGUU	ACCCGUA	13032	1215.28	-0.138089
Tc-miR-7075-5p	CGGGAGAGGAGGGCAUUUUU	GGGAGAG	3330	286.263	CGGGAGAGGAGGGCAUUUUU	GGGAGAG	2858	266.519	-0.1031
Tc-miR-5360-5p	ACGAAUCGUCGAAUCGGAUGUCU	CGAAUCG	346	29.7438	ACGAAUCGUCGAAUCGGAUGUCU	CGAAUCG	298	27.7896	-0.0980439
Tc-miR-3535	GAUAGAUGGCUGAUUAUCUGUA	AUAGAUG	520	44.7017	GAUAGAUGGCUGAUUAUCUGUA	AUAGAUG	452	42.1507	-0.0847731
Tc-miR-7446-3p	GACGGAGUGAGAGGAGGAG	ACGGAGU	3155	271.219	GACGGAGUGAGAGGAGGAG	ACGGAGU	2748	256.261	-0.0818421
novel_Tc-miR-62	UCAAGACUCGGCCAAUGCGCACU	CAAGACU	107	9.19823	UCAAGACUCGGCCAAUGCGCACU	CAAGACU	102	8.7684	-0.0690416
Tc-miR-6317	GUGAACCUGCGGAAGGAUC	UGAACCU	16960	1457.96	GUGAACCUGCGGAAGGAUC	UGAACCU	14958	1394.89	-0.0638027
Tc-miR-4792	CGGGUGGCGCUCGGCUAGC	GGGUGGC	3915	336.552	CGGGUGGCGCUCGGCUAGC	GGGUGGC	3499	326.295	-0.0446534
Tc-miR-9545-5p	UUAGGAUUCGUGGCUUUCACCC	UAGGAUU	332	28.5403	UUAGGAUUCGUGGCUUUCACCC	UAGGAUU	297	27.6964	-0.043302
Tc-miR-3125	UAGAGGAAGUGGGGACGA	AGAGGAA	4730	406.613	UAGAGGAAGUGGGGACGAA	AGAGGAA	4289	399.965	-0.0237826
Tc-miR-1491	CCACUGGUGCAGAUCUUGGU	CACUGGU	10748	923.949	CCACUGGUGCAGAUCUUGGU	CACUGGU	9887	922	-0.00304741
Tc-miR-1343-3p	GGGUGGCGAGACGAUCGGU	GGUGGCG	45937	3948.96	GGGUGGCGAGACGAUCGGU	GGUGGCG	42830	3994.06	0.0163812
Tc-miR-191-5p	CAACGGAAUCCCAAAAGCAGCUG	AACGGAA	137	11.7772	CAACGGAAUCCCAAAAGCAGCUG	AACGGAA	128	11.9365	0.0193833
Tc-miR-191	CAACGGAAUCCCAAAAGCAGCU	AACGGAA	132	11.3473	CAACGGAAUCCCAAAAGCAGCU	AACGGAA	124	11.5635	0.0272291
Tc-miR-7411-3p	GGGAAUAGAUGAACGGCUA	GGAAUAG	179	15.3877	GGGAAUAGAUGAACGGCUA	GGAAUAG	169	15.7599	0.0344808
Tc-miR-1579	GUGGCGGGAGAGGAGGGCG	UGGCGGG	8017	689.179	GUGGCGGGAGAGGAGGGCG	UGGCGGG	7574	706.304	0.0354093
Tc-miR-5940	GAGAUGAGUGUGGACUCGGC	AGAUGAG	671	57.6823	GCGAGGUGAGUGUGGACGCGGC	CGAGGUG	639	59.5891	0.0469198
Tc-miR-6552-3p	CAAAAGAUAGUGGACAGCU	AAAAGAU	2102	180.698	CAAAAGAUAGUGGACAGCU	AAAAGAU	2014	187.813	0.0557172
Tc-miR-7082-5p	UACAGGCGGUGGAGGAGGAGG	ACAGGCG	293	25.1877	CGGGAGGAGGAGGGGUGG	GGGAGGA	281	26.2043	0.0570842
Tc-miR-8500	AUGAAUGGCGUUGGUUGA	UGAAUGG	853	73.3279	AUGAAUGGCGUUGGUUGAU	UGAAUGG	826	77.0276	0.0710133
Tc-miR-188	CUCCCUUGGCAUGGGAGAGGGCUG	UCCCUUG	214	18.3965	CUCCCUUGGCAUGGGAGAGGGCUG	UCCCUUG	210	19.5833	0.0901926
Tc-miR-50-5p	UGAUAUGUCUGGUAUUCUUGGGUU	GAUAUGU	1987	170.812	UGAUAUGUCUGGUAUUCUUGGGUU	GAUAUGU	1957	182.498	0.0954682
Tc-miR-84-3p	GCAGAUUUUAGGCUAUCUCGAC	CAGAUUU	158	13.5824	GCAGAUUUUAGGCUAUCUCGAC	CAGAUUU	156	14.5476	0.0990427
Tc-miR-283-5p	AAUAUCAGCAGGAUCGAUCUGG	AUAUCAG	7270	624.964	AAUAUCAGCAGGAUCGAUCUGG	AUAUCAG	7196	671.054	0.102656
Tc-miR-1694	GAGGACGACGCUUGCUGAGCGGA	AGGACGA	2468	212.161	GAGGACGACGCUUGCUGAGCGGA	AGGACGA	2464	229.777	0.115076
Tc-miR-7847-3p	GUGGAGGAGGAGGAGGAGGA	UGGAGGA	599	51.4929	UUGGAGGAGGAGGAGGAGG	UGGAGGA	602	56.1387	0.124622
Tc-miR-103a	AGCAGCAUUGUACAGGGCUAUGAA	GCAGCAU	350	30.0877	AGCAGCAUUGUACAGGGCUAUGAA	GCAGCAU	361	33.6646	0.162058
Tc-miR-103-3p	AGCAGCAUUGUACAGGGCUAUG	GCAGCAU	368	31.635	AGCAGCAUUGUACAGGGCUAUG	GCAGCAU	381	35.5297	0.167504
Tc-miR-25-3p	CAUUGCACUUGUCUCGGUCUGA	AUUGCAC	186	15.9894	CAUUGCACUUGUCUCGGUCUGA	AUUGCAC	195	18.1845	0.185593
Tc-miR-222-5p	GGCUCAGUGGUCUAGUGGUAUGAUU	GCUCAGU	1183	101.696	GGCUCAGUGGUCUAGUGGUAUGAUU	GCUCAGU	1244	116.008	0.189952
Tc-miR-1205	UCUCAGUGGUUUGCGUUGAA	CUCAGUG	1276	109.691	UCUCAGUGGUUUGCGUUGAAG	CUCAGUG	1342	125.147	0.190173
Tc-miR-61	UGACUAGACUGAUAACUGGCUU	GACUAGA	6792	583.872	UGACUAGACUGAUAACUGGCUU	GACUAGA	7270	677.955	0.215535
Tc-miR-411	ACGUGGACCGCUGCAGCUGCGUG	CGUGGAC	10015	860.937	UCGUGGACCGUUGCAGCUGCGUG	CGUGGAC	10838	1010.68	0.231352
Tc-miR-103a-3p	AGCAGCAUUGUACAGGGCUAUGA	GCAGCAU	369	31.721	AGCAGCAUUGUACAGGGCUAUGA	GCAGCAU	401	37.3947	0.237396
Tc-miR-4210-5p	UGAUAGAAUAAUGUAGGUAA	GAUAGAA	27771	2387.33	UCUAUAGAAUAAUGUAGGUAA	CUAUAGA	30243	2820.27	0.240438
Tc-let-7f	UGAGGUAGUAGAUUGUAUAGU	GAGGUAG	796	68.4279	UGAGGUAGUAGAUUGUAUAGUUU	GAGGUAG	867	80.851	0.240681
Tc-miR-107	AGCAGCAUUGUACAGGGCUAU	GCAGCAU	434	37.3087	AGCAGCAUUGUACAGGGCUAU	GCAGCAU	473	44.109	0.241561
Tc-miR-8083	CGGACUACACGGUGCAACU	GGACUAC	34397	2956.93	CGGACUACACGGUGCAACU	GGACUAC	37909	3535.16	0.257674
Tc-miR-423	UGAGGGGCAGAGAGCGAGACUU	GAGGGGC	508	43.6701	UGAGGGGCAGAGAGCGAGACUU	GAGGGGC	561	52.3153	0.260587
Tc-miR-8412-3p	UGCUGAUGAUGGUUUGAGA	GCUGAUG	342	29.3999	UGCUGAUGAUGGUUUGAGA	GCUGAUG	380	35.4364	0.269421
Tc-let-7c	UGAGGUAGUAGGUUGUAUGGUUU	GAGGUAG	133	11.4333	UGAGGUAGUAGGUUGUAUGGUUU	GAGGUAG	148	13.8016	0.271594
Tc-miR-1693	GCAAUUAUGAAGCUGGAUG	CAAUUAU	113	9.714	GCAAUUAUGAAGCUGGAUG	CAAUUAU	126	11.75	0.274523
Tc-let-7c-5p	UGAGGUAGUAGGUUGUAUGGUU	GAGGUAG	155	13.3245	UGAGGUAGUAGGUUGUAUGGUU	GAGGUAG	173	16.1329	0.275924
Tc-miR-423-5p	UGAGGGGCAGAGAGCGAGACUUU	GAGGGGC	514	44.1859	UGAGGGGCAGAGAGCGAGACUUU	GAGGGGC	583	54.3669	0.299142
Tc-miR-127-3p	AUCGAUCGUCUGACUUGG	UCGAUCG	16433	1412.66	AUCGAUCGUCUGACUUGG	UCGAUCG	18679	1741.89	0.302238
Tc-miR-5608-3p	UUUUAUCAACUGUCGAUGGUAGU	UUUAUCA	1033	88.8016	UUUUAUCAACUGUCGAUGGUAG	UUUAUCA	1184	110.412	0.314245
Tc-miR-4283	UAGGGUGGCUAGCGAGUUU	AGGGUGG	2082	178.979	UAGGGUGGCUAGCGAGUUU	AGGGUGG	2417	225.394	0.332663
Tc-let-7f-5p	UGAGGUAGUAGAUUGUAUAGUU	GAGGUAG	835	71.7806	UGAGGUAGUAGAUUGUAUAGUU	GAGGUAG	978	91.2021	0.345473
Tc-miR-140-3p	UACCACAGGGUAGAACCACGGAC	ACCACAG	155	13.3245	UACCACAGGGUAGAACCACGGAC	ACCACAG	182	16.9722	0.349092
Tc-let-7e	UGAGGUAGGAGGUUGUAUAGU	GAGGUAG	258	22.1789	UGAGGUAGGAGGUUGUAUAGUUA	GAGGUAG	303	28.2559	0.349364
Tc-miR-5421	ACACGAUGAAGAAGGACGAGUCU	CACGAUG	234	20.1157	ACACGAUGAAGAAGGACGAGUCU	CACGAUG	275	25.6448	0.350344
Tc-miR-7975	AUUCCUGUCUCGGGCACCA	UUCCUGU	5541	476.331	AUUCCUGUCUCGGGCACCA	UUCCUGU	6569	612.584	0.362944
Tc-miR-35h	CACAGGGAUAACUGGCUUG	ACAGGGA	2676	230.042	CACAGGGAUAACUGGCUUG	ACAGGGA	3181	296.64	0.366818
Tc-miR-185-5p	UGGAGAGAAAGGCAGUUCCUGA	GGAGAGA	122	10.4877	UGGAGAGAAAGGCAGUUCCUGA	GGAGAGA	146	13.615	0.376499
Tc-miR-4171-5p	AUGACUCUCUUAAGGUAGCCAA	UGACUCU	289	24.8438	UAUGACUCUCUUAAGGUAGCCAA	AUGACUC	348	32.4523	0.385435
Tc-miR-140	ACCACAGGGUAGAACCACGGA	CCACAGG	171	14.7	ACCACAGGGUAGAACCACGGA	CCACAGG	206	19.2103	0.386064
Tc-miR-320	AAAAGCUGGGUUGAGAGGGCGAA	AAAGCUG	601	51.6648	AAAAGCUGGGUUGAGAGGGCGAA	AAAGCUG	730	68.0752	0.397948
Tc-miR-67-3p	UCACAACCUCCUUGAGUGAGUUGG	CACAACC	115	9.8859	UCACAACCUCCUUGAGUGAGUUGG	CACAACC	140	13.0555	0.401213
Tc-miR-8219-3p	UGGUCAAGAACCGGCGACGUGUC	GGUCAAG	2237	192.303	UGGUCAAGAACCGGCGACGUGUC	GGUCAAG	2763	257.66	0.422087
Tc-miR-221-3p	AGCUACAUUGUCUGCUGGGUUUC	GCUACAU	207	17.7947	AGCUACAUUGUCUGCUGGGUUUC	GCUACAU	258	24.0595	0.435159
Tc-miR-4982-3p	AUCGGGAAUUGCAAUUAUUU	UCGGGAA	799	68.6858	AUCGGGAAUUGCAAUUAUUU	UCGGGAA	1001	93.347	0.442592
Tc-miR-10a-5p	UACCCUGUAGAUCCGAAUUUGU	ACCCUGU	195	16.7631	UACCCUGUAGAUCCGAAUUUGU	ACCCUGU	249	23.2202	0.470091
Tc-miR-10a	UACCCUGUAGAUCCGAAUUUG	ACCCUGU	187	16.0754	UACCCUGUAGAUCCGAAUUUG	ACCCUGU	243	22.6607	0.495338
Tc-miR-7905-3p	UGCGGAAGGAUCAUUAUCGAGCA	GCGGAAG	777	66.7946	UGCGGAAGGAUCAUUAUCGAGCA	GCGGAAG	1014	94.5593	0.501488
Tc-miR-1268a	CGGGCGUGGUGGUGGGGG	GGGCGUG	656	56.3929	CGGGCGUGGUGGUGGGGG	GGGCGUG	857	79.9184	0.503014
Tc-miR-4006b-5p	UGGAACAAUGUAGGUAAGGGAA	GGAACAA	15386	1322.65	UGGAACAAUGUAGGUAAGGG	GGAACAA	20289	1892.02	0.516496
Tc-miR-5362-5p	AAAUCUCGUCCGGUGGUAUAUGC	AAUCUCG	796	68.4279	AAAUCUCGUCCGGUGGUAUAUGC	AAUCUCG	1053	98.1962	0.521083
Tc-miR-320a	AAAAGCUGGGUUGAGAGGGCGA	AAAGCUG	789	67.8262	AAAAGCUGGGUUGAGAGGGCGA	AAAGCUG	1064	99.222	0.548817
Tc-miR-6829-5p	UGGCUGCUGGAUGGGCGCA	GGCUGCU	617	53.0402	UGGCUGCUGGAUGGGCGCA	GGCUGCU	835	77.8669	0.553924
Tc-miR-1224-5p	GUGGAGGAGGUGGAGGAGGUGGAG	UGGAGGA	197	16.9351	GUGGACUGGAGGAGGGGAG	UGGACUG	271	25.2718	0.577512
Tc-miR-1728-5p	UGGGAUCCUUGAAGACUGA	GGGAUCC	1322	113.645	UGUGAUCCUUGAAGACUGA	GUGAUCC	1823	170.001	0.581008
Tc-miR-3526	UUGAAGACUGAAGUGGAGA	UGAAGAC	13975	1201.36	UUGAAGACUGAAGUGGAGA	UGAAGAC	19359	1805.3	0.587572
Tc-miR-222-3p	AGCUACAUCUGGCUACUGGGUCUCA	GCUACAU	100	8.5965	AGCUACAUCUGGCUACUGGGUCUCU	GCUACAU	139	12.9623	0.5925
Tc-bantam-a	UGAGAUCCUUGAAGGCUGA	GAGAUCC	8084	694.939	UGAGAUCCUUGAAGACUGG	GAGAUCC	11286	1052.46	0.598809
Tc-miR-1260a	AAUCCCACUCUCGUCACCA	AUCCCAC	4189	360.106	AAUCCCACUCUCGUCACCA	AUCCCAC	5874	547.772	0.605153
Tc-miR-221	AGCUACAUUGUCUGCUGGGUUU	GCUACAU	205	17.6228	AGCUACAUUGUCUGCUGGGUUU	GCUACAU	291	27.1368	0.622807
Tc-miR-1558	CUGCAGUGUGAUGUGAGCUCG	UGCAGUG	14545	1250.36	CUGCAGUGUGAAGGGAGCUCGG	UGCAGUG	21181	1975.21	0.659664
Tc-miR-4431	GCGACUCUGAAUAACUGUAGCU	CGACUCU	48544	4173.07	GUGACUCUGAAUAACUGAAGCU	UGACUCU	70780	6600.5	0.661465
Tc-miR-494-3p	UGACACAACACGGGAAAACUCA	GACACAA	323	27.7666	UUGACACAACACGGGAAAACUC	UGACACA	473	44.109	0.667723
Tc-miR-222a	AGCUACAUCUGGCUACUGGGUCUC	GCUACAU	118	10.1438	AGCUACAUCUGGCUACUGGGUCUC	GCUACAU	173	16.1329	0.669408
Tc-let-7e-5p	UGAGGUAGGAGGUUGUAUAGUU	GAGGUAG	263	22.6087	UGAGGUAGGAGGUUGUAUAGUU	GAGGUAG	387	36.0892	0.674689
Tc-miR-286-3p	UGACUAGACCGAUAACUGGCU	GACUAGA	165	14.1842	UGACUAGACUGAAAACUGGCU	GACUAGA	246	22.9404	0.693606
Tc-miR-1680-3p	ACAGGACUGUGUAUCAGAGGCUGA	CAGGACU	175	15.0438	ACAGGACUGUGUAUCAGAGGCUGA	CAGGACU	268	24.992	0.732297
Tc-miR-6547-3p	ACCCCUCAUCCUCCACCA	CCCCUCA	342	29.3999	ACCCCUCAUCCUCCACCA	CCCCUCA	524	48.8649	0.732987
Tc-miR-81b-5p	ACGGAUGUGCGUGCAGAUCAUG	CGGAUGU	199	17.107	ACGGAUGUGCGUGCAGAUCAUG	CGGAUGU	307	28.6289	0.742885
Tc-miR-3606-5p	UAGGGAGGCUAUUUGAAUU	AGGGAGG	9508	817.353	UAGGGAGGCUAUUUGAAUU	AGGGAGG	14678	1368.78	0.743858
Tc-miR-784-3p	UAUGUACAAAUCUUAGCGGUGC	AUGUACA	27487	2362.91	UAUGUACAAAUGUUAGCGGUG	AUGUACA	42592	3971.86	0.749249
Tc-let-7-5p	UGAGGUAGUAGGUUGUAUAGUU	GAGGUAG	1037	89.1454	UGAGGUAGUAGGUUGUAUAGUU	GAGGUAG	1654	154.242	0.790961
Tc-miR-1451-3p	CGUAUCGCUGCGUGAGAGGU	GUAUCGC	352	30.2596	CGUAUCGCUGCGUGAGAGGU	GUAUCGC	574	53.5276	0.82289
Tc-miR-4044-5p	AGUUGGUGGAGUGAUUUG	GUUGGUG	5899	507.106	AGUUGGUGGAGUGAUUUG	GUUGGUG	9622	897.287	0.823283
Tc-miR-8530-5p	ACAGGUCUGUGAUGCCCUUAGA	CAGGUCU	864	74.2735	ACAGGUCUGUGAUGCCCUUAGA	CAGGUCU	1458	135.964	0.872304
Tc-miR-127	AUCGAUCGUCUGACUUGGGU	UCGAUCG	22761	1956.64	AUCGAUCGUCUGACUUGGGU	UCGAUCG	38912	3628.69	0.891067
Tc-miR-92b-5p	AGGGACGGACGCGGGCAU	GGGACGG	6664	572.869	AGGGACGGACGGGUGCAU	GGGACGG	11419	1064.86	0.894392
Tc-miR-9-3p	AUAAAGCUGGACGACCGAAGUAA	UAAAGCU	12807	1100.95	AUAAAGCUGGACGACCGAAGUAA	UAAAGCU	22008	2052.33	0.898512
Tc-miR-125b	UGACUAGACUGAUAAUUGGCUC	GACUAGA	401	34.4719	UGACUAGACUGAUAAUUGGCUC	GACUAGA	698	65.0911	0.917039
Tc-miR-1247-3p	CGGGAACGUGAGCUGGGG	GGGAACG	2618	225.056	AGGGAACGUGAGCUGGGC	GGGAACG	4600	428.967	0.930585
Tc-miR-3095-3p	UGGACACGGAGAUGAGCGCUCAUU	GGACACG	7285	626.253	CUGGACACGGAGAUAAGCGCUUUU	UGGACAC	13175	1228.62	0.972218
Tc-miR-190-3p	ACCAAGGAGUCUAGCAUAUGCGCA	CCAAGGA	3446	296.235	ACCAAGGAGUCUAGCAUAUGCGCA	CCAAGGA	6296	587.125	0.986929
Tc-miR-9041	AAUUCGCCAAGCGUUGGAUUGU	AUUCGCC	1320	113.474	AAUUCGCCAAGCGUUGGAUUGU	AUUCGCC	2474	230.71	1.02372
Tc-miR-705	GGUGGAGGUGGUGGUGGCGGA	GUGGAGG	184	15.8175	GGUGGAGGUGGCGGUGGA	GUGGAGG	348	32.4523	1.0368
Tc-miR-3373-5p	AGCCGUCGGCAACUGUUGGGCAU	GCCGUCG	58948	5067.45	AAGCCGUCGGCAACUGUUGGGCAU	AGCCGUC	113054	10542.7	1.05691
Tc-miR-8228-3p	UCCGGUCGGUCUAGCGGUUCA	CCGGUCG	24072	2069.34	UCCGGUCGGUCUAGCGGUUCA	CCGGUCG	46212	4309.44	1.05833
Tc-miR-749	GCUCGGAUGAACCUCGGUGG	CUCGGAU	116	9.9719	GCGCGGAUGAGCCUCGGUGGU	CGCGGAU	225	20.9821	1.07322
Tc-miR-7965-3p	UUUUUGGUAAGCAGAACAGGCGCU	UUUUGGU	10359	890.509	UUUUGGUAAGCAGAACAGGCGCUG	UUUGGUA	20246	1888.01	1.08417
Tc-miR-1351-3p	UUGGAGUUUGACUGGGGCGGU	UGGAGUU	20991	1804.49	UUGAGCGUUUGACUGGGGCGGU	UGAGCGU	41078	3830.68	1.08601
Tc-miR-2303	UCUGAAUGACUGUAGCUGAUCG	CUGAAUG	15694	1349.13	UCUGAAUGACUGUAGCUGAUC	CUGAAUG	30739	2866.53	1.08727
Tc-miR-252a	CUAAGUACUGGGCCGGUCGGGC	UAAGUAC	11337	974.582	CUAAGUACUGGGCCGGUCGGG	UAAGUAC	22363	2085.43	1.09749
Tc-miR-103b	AGCAGCAUUGUACAGGGCUAUGUAA	GCAGCAU	182	15.6456	AGCAGCAUUGUACAGGGCUAUGAUGGAAUUC	GCAGCAU	367	34.2241	1.12926
Tc-miR-56	UACCCGUAGGUCUCCAUCGAG	ACCCGUA	9748	837.984	UACCCGUAGGUCUCCAUCGAG	ACCCGUA	19795	1845.96	1.13937
Tc-miR-6530	CGCAGAGGAACAAGACGG	GCAGAGG	677	58.1981	GGGAGAAGGUAGAGACGG	GGAGAAG	1382	128.877	1.14695
Tc-miR-3890-3p	AUCGGUGUAUUUACGGCUG	UCGGUGU	15877	1364.86	AUCGGUGUAUUUACGGCUG	UCGGUGU	32689	3048.37	1.15928
Tc-let-7b-5p	UGAGGUAGUAGGUUGUGUGGUU	GAGGUAG	551	47.3666	UGAGGUAGUAGGUUGUGUGGUU	GAGGUAG	1145	106.775	1.17264
Tc-let-7b	UGAGGUAGUAGGUUGUGUGGU	GAGGUAG	517	44.4438	UGAGGUAGUAGGUUGUGUGGU	GAGGUAG	1105	103.045	1.21323
Tc-miR-256	UGGCAUGAAUGAAGACUGUAC	GGCAUGA	107	9.1982	AUGGCAUGAAUGAAGACUGUA	UGGCAUG	230	21.4484	1.22145
Tc-miR-6134	UGAGGUGGUAGUGACGAAA	GAGGUGG	2749	236.317	UGAGGUGGUAGUGACGAAA	GAGGUGG	5941	554.02	1.22921
Tc-miR-6919-5p	UGGCCACUGGUCGCUUGGAAUUGU	GGCCACU	5923	509.169	UGGCCACUGGUCGCUUGGAAUUGU	GGCCACU	12836	1197	1.23321
Tc-miR-2c	UAUCACAGUACUUUGUUGCAUCU	AUCACAG	446	38.3403	UAUCACAGUACUUUGUUGCAUCU	AUCACAG	974	90.8291	1.24429
Tc-miR-7977	UUUCCCGGCCGACGCACCA	UUCCCGG	13895	1194.48	UUUCCCGGCCGACGCACCA	UUCCCGG	30494	2843.68	1.25138
Tc-miR-43-3p	UAUCACAGUACUUUGCUGCGUC	AUCACAG	537	46.1631	UAUCACAGUACUUUGUUGCGUCGC	AUCACAG	1195	111.438	1.27143
Tc-miR-2418	UGCGAGAUGAGUGUGGACGCGGCG	GCGAGAU	74664	6418.47	UGCGAGAUGAGUGUGGACGCGGCG	GCGAGAU	166434	15520.6	1.27388
Tc-miR-8072	GGCGGCGGUGGCGGUGGCGG	GCGGCGG	250	21.4912	GCGGCGGGAGAGGAGGGCAG	CGGCGGG	558	52.0356	1.27575
Tc-miR-8790	UUCAUCCGGUCGGUCUGGCGGUC	UCAUCCG	5000	429.824	UUCAUCCGGUCGGUCUGGCGGUC	UCAUCCG	11202	1044.63	1.28117
Tc-miR-5047	UUGAGACAUGUCGGUUGUAAGGUU	UGAGACA	22059	1896.3	UUGAGACAUGUCGGUUGUAAGGUU	UGAGACA	49739	4638.35	1.29043
Tc-miR-133c-3p	UUGGUCCCCUUCAACCAGCUACA	UGGUCCC	405	34.8157	UUGGUCCCCUUCAACCAGCUAC	UGGUCCC	925	86.2597	1.30895
Tc-miR-252b	CUAAGUAGUAGUGCCGCAGGUAA	UAAGUAG	3861	331.91	CUAAGUAGUAGUGCCGCAGGUAA	UAAGUAG	8829	823.337	1.31069
Tc-miR-252-5p	UAAGUAGUAGUGCCGCAGGUAA	AAGUAGU	3752	322.54	UAAGUAGUAGUGCCGCAGGUAA	AAGUAGU	8587	800.77	1.31191
Tc-miR-133b	UUGGUCCCCUUCAACCAGCUA	UGGUCCC	420	36.1052	UUGGUCCCCUUCAACCAGCUA	UGGUCCC	962	89.7101	1.31306
Tc-miR-4271	GGGGUGUAGAAUAGGUGGG	GGGUGUA	162	13.9263	GGGGUGUAGAAUAGGUGGGAG	GGGUGUA	372	34.6904	1.31672
Tc-miR-252	CUAAGUAGUAGUGCCGCAGGU	UAAGUAG	3763	323.485	CUAAGUAGUAGUGCCGCAGGU	UAAGUAG	8661	807.67	1.32007
Tc-miR-133	AUUGGUCCCCUUCAACCAGCUAA	UUGGUCC	407	34.9877	AUUGGUCCCCUUCAACCAGCUAA	UUGGUCC	940	87.6585	1.32505
Tc-miR-2893	GAUGUAGGAGAAGGCCGGGG	AUGUAGG	163	14.0123	GAUGUAGGAGAAGGCCGGGG	AUGUAGG	377	35.1567	1.32711
Tc-miR-92a	UAUUGCACUCGUCCCGGCCUGAA	AUUGCAC	2377	204.338	UAUUGCACUCGUCCCGGCCUGAA	AUUGCAC	5508	513.641	1.3298
Tc-miR-235-3p	UAUUGCACUCGUCCCGGCCUG	AUUGCAC	2405	206.745	UAUUGCACUCGUCCCGGCCUG	AUUGCAC	5579	520.263	1.33139
Tc-miR-133-3p	AUUGGUCCCCUUCAACCAGCUA	UUGGUCC	427	36.7069	AUUGGUCCCCUUCAACCAGCUA	UUGGUCC	991	92.4144	1.33207
Tc-miR-92b-3p	AUUGCACUCGUCCCGGCCUGA	UUGCACU	2402	206.487	AUUGCACUCGUCCCGGCCUGA	UUGCACU	5576	519.983	1.33241
Tc-miR-4286	ACCCCACUCGCUGUACCA	CCCCACU	192	16.5052	UACCCCACUCGCUGUACCA	ACCCCAC	446	41.5912	1.33336
Tc-miR-92	UAUUGCACUCGUCCCGGCCU	AUUGCAC	2429	208.808	UAUUGCACUCGUCCCGGCCU	AUUGCAC	5655	527.35	1.33658
Tc-miR-92-3p	UAUUGCACUCGUCCCGGCCUGA	AUUGCAC	2503	215.17	UAUUGCACUCGUCCCGGCCUGA	AUUGCAC	5833	543.949	1.338
Tc-miR-989-3p	UGGUGAUGUGAGAGAAGUGG	GGUGAUG	168	14.4421	UGGUGAUGUGAGAGAAGUGG	GGUGAUG	398	37.115	1.36172
Tc-miR-181b-5p	GAAUUAGCAGUGCGUCGGUGAGU	AAUUAGC	155	13.3245	GAAUUAGCAGUGCGUCGGUGAGU	AAUUAGC	375	34.9701	1.39204
Tc-miR-3505	GUGACUGUGGGGACGACGUAGUUU	UGACUGU	371	31.8929	GUGACUGUGGGGACGACGUAGUUU	UGACUGU	903	84.2081	1.40072
Tc-miR-7648-3p	AGGACUGGGCCGGACGGG	GGACUGG	300	25.7894	AGGACUGGGCCGGACGGG	GGACUGG	733	68.355	1.40627
Tc-miR-181a-2-3p	ACCCGACCGUUGCUUAGCUUG	CCCGACC	748	64.3016	ACCCGACCGUUGCUUAGCUUG	CCCGACC	1835	171.121	1.41209
Tc-miR-1254	ACCUGGAGUGGAGCCUGCGGCU	CCUGGAG	14445	1241.76	ACCUGGAGUGGAGCCUGCGGCU	CCUGGAG	35446	3305.47	1.41247
Tc-miR-43e-3p	UAUCACAGUGCUUUGCUGCCUC	AUCACAG	170	14.614	UAUCACAGUACUUUGUAGCGUC	AUCACAG	419	39.0733	1.41883
Tc-miR-4020b-5p	GGUGGUUGGUGGUGCAUG	GUGGUUG	3165	272.078	GGUGGUUGGUGGUGCAUG	GUGGUUG	7821	729.337	1.42256
Tc-miR-4800-3p	ACAUCCCGUCCGAUCUGUCAC	CAUCCCG	3186	273.884	ACAUCCCGUCCGAUCUGUCAC	CAUCCCG	7900	736.704	1.42752
Tc-miR-607	GUAGAGAGCUGGUUGGAAC	UAGAGAG	343	29.4859	GUUAUGAUCAGGAUUGGC	UUAUGAU	861	80.2915	1.44522
Tc-miR-4888-5p	UGAGAGCUUUGCGAUCGCG	GAGAGCU	9369	805.404	UGAGAGCUUUGCGAUCGCG	GAGAGCU	23537	2194.91	1.44638
Tc-miR-8211-5p	ACUGGGCCGGUCGGGCUGC	CUGGGCC	15813	1359.36	ACUGGGCCGGUCGGGCUGC	CUGGGCC	40426	3769.87	1.47159
Tc-miR-7044-5p	CGGUGGUGGUGGUGGGGCA	GGUGGUG	171	14.7	GUGGGUGGUGGUGCAUGGC	UGGGUGG	438	40.8451	1.47435
Tc-miR-1412	UGAGUGUGGACGCGGCGAGG	GAGUGUG	29960	2575.5	UGAGUGUGGACGCGGCGAGG	GAGUGUG	76761	7158.25	1.47475
Tc-miR-5941	UAACGAUUGUCUGACCUGCCGC	AACGAUU	350	30.0877	GAACGAUUGUCUGACCUCGC	AACGAUU	899	83.8351	1.47838
Tc-miR-4175-3p	GGGGAUGUAGCUCAGAUGGUAG	GGGAUGU	172	14.7859	GGGGAUGUAGCUCAGAUGGUAG	GGGAUGU	459	42.8035	1.53351
Tc-lin-4-5p	UCCCUGAGACCUCUGCUGUGA	CCCUGAG	1454	124.993	UCCCUGAGACCUCUGCUGUGA	CCCUGAG	3895	363.223	1.53901
Tc-miR-1603	GUGGUUGGUGGUGCAUGUC	UGGUUGG	374	32.1508	GGUGGUUGGUGGUGCAUGUC	GUGGUUG	1017	94.839	1.56063
Tc-miR-4514	ACGGCGAGUGAAUGGGGAA	CGGCGAG	2027	174.25	ACGGCGAGUGAAUGGGGAA	CGGCGAG	5676	529.308	1.60294
Tc-miR-375-3p	UUUGUUCGUUUUGCUUGCGGUG	UUGUUCG	250	21.4912	UUUGUUCGUUUUGCUUGCGGUG	UUGUUCG	702	65.4641	1.60696
Tc-miR-1269a	CGGGACUGAGCCGUCAGUGG	GGGACUG	174	14.9579	CGGGACUGAGCCGUGCAGUG	GGGACUG	491	45.7876	1.61405
Tc-miR-7213-3p	UGAACUCUCAAGACAGCCAGUCU	GAACUCU	255	21.921	UGAACUCUCAAGACAGCCAGUCU	GAACUCU	720	67.1427	1.61492
Tc-miR-219-3p	AGAACUGGCACGGACUCG	GAACUGG	19194	1650.01	AGAACUGGCACGGACUCG	GAACUGG	55419	5168.03	1.64714
Tc-miR-240-3p	UACUGGCCUUCUAAACUCAA	ACUGGCC	1495	128.517	UACUGGCCUUCUAAACUCAA	ACUGGCC	4334	404.162	1.65297
Tc-miR-6497-5p	GCUCUGAGGACUGGGCCGGUC	CUCUGAG	19158	1646.91	GCUCUGAGGACUGGGCCGGUC	CUCUGAG	58080	5416.18	1.71751
Tc-lsy-6	UUUUCGUAUGAGAGAUUCG	UUUCGUA	1247	107.198	UUUUCGUAUGAGAGAUUCG	UUUCGUA	3796	353.991	1.72344
Tc-miR-9893	UUAUGUCUGAAUACUCGU	UAUGUCU	5138	441.687	UUAUGUCUGAAUACUCGUG	UAUGUCU	15941	1486.56	1.75088
Tc-miR-3775	GCAUGCGGAUGAGGAGGUUGUA	CAUGCGG	904	77.7121	GCAUGCGGAUGAGGAGGUUGUA	CAUGCGG	2861	266.799	1.77954
Tc-miR-279b-3p	UGACUAGACUGAUAACUGGCUC	GACUAGA	140865	12109.4	UGACUAGACUGAUAACUGGCUCU	GACUAGA	451632	42116.4	1.79825
Tc-miR-132-3p	UAACAGUCUACAGCCAUGGUCG	AACAGUC	1123	96.5384	UAACAGUCUACAGCCAUGGUCG	AACAGUC	3617	337.299	1.80485
Tc-miR-1591-3p	CAGGACUGUGGCCAUGGAAGUCGGA	AGGACUG	16961	1458.05	CAGGACUGUGGCCAUGGAAGUCGGA	AGGACUG	55442	5170.17	1.82617
Tc-miR-2966	CCGGGCAGGGACGGACGGG	CGGGCAG	596	51.235	CCGGGCAGGGACGGACGGG	CGGGCAG	1952	182.031	1.82898
Tc-miR-3340	UGUACGGGUGGCGAGACGAUCGGU	GUACGGG	10968	942.861	UGUACGGGUGGCGAGACGAUCGGU	GUACGGG	36902	3441.25	1.86781
Tc-miR-92e-5p	CGGUGGUUGGUGGUGCAUGG	GGUGGUU	5201	447.103	CGGUGGUUGGUGGUGCAUGG	GGUGGUU	17535	1635.2	1.87079
Tc-miR-6717-5p	CGGCGAUGAUGGGUGAAAGUAGAGA	GGCGAUG	367	31.5491	CGGCGAUGAUGGGUGAAAGUAGAGA	GGCGAUG	1260	117.5	1.89699
Tc-miR-7326-5p	UCAGGAGAGGAGAUGGUUUGAGUUU	CAGGAGA	235	20.2017	UUCAGGAGAGGAGAUGGUUUGAGUUU	UCAGGAG	819	76.3748	1.91862
Tc-miR-254-3p	GUGCAAAUCGUUCGUCUGAC	UGCAAAU	9913	852.168	UGCAAAUCGUUCGUCUGAC	GCAAAUC	34708	3236.65	1.92529
Tc-miR-9380-5p	GCCUCCAUGCUGCGAUCUGUUGAG	CCUCCAU	2083	179.065	GCCUCCAUGCUGCGAUCUGUUGAG	CCUCCAU	7297	680.472	1.92606
Tc-miR-929	CUCCUUGGAGUCGGGUUG	UCCUUGG	1188	102.126	CUCCUUGGAGUCGGGUUG	UCCUUGG	4445	414.513	2.02107
Tc-miR-1273h-5p	CUGGGCCGGUCGGGCUGCAGU	UGGGCCG	11821	1016.19	CUGGGCCGGUCGGGCUGCAGU	UGGGCCG	44534	4152.96	2.03097
Tc-miR-6763-3p	UCCCCGGCUCAGCCCCCA	CCCCGGC	1856	159.551	UCCCCGGCUCAGCCCCCA	CCCCGGC	7010	653.709	2.03463
Tc-miR-6063	AUCGAUGAUCGAAUACAGCGGA	UCGAUGA	11525	990.744	AUCGAUGAUCGAAUACAGCGGA	UCGAUGA	44170	4119.02	2.05572
Tc-miR-6790-5p	UGAGUGUGGACUCGGCGAGGCGUU	GAGUGUG	153	13.1526	GAUGAGUGUGGACUCGGCGAGGCGUU	AUGAGUG	591	55.1129	2.06704
Tc-miR-3201	GGGAGGUAGUGACGAAAAAU	GGAGGUA	2920	251.017	GGGAGGUAGUGACGAAAAAU	GGAGGUA	11525	1074.75	2.09814
Tc-miR-265	UGAGGGACGGACGGGGGCAU	GAGGGAC	56790	4881.94	UGAGGGACGGACGGGGGCAU	GAGGGAC	231054	21546.6	2.14194
Tc-miR-57-5p	UACCCUGUAGUACCGAGCUGUGUUU	ACCCUGU	5021	431.629	UACCCUGUAGUACCGAGCUGUGUUU	ACCCUGU	20953	1953.95	2.17853
Tc-miR-92c	UAUUGCACUCGUCCCGGCCUGU	AUUGCAC	225	19.3421	UAUUGCACUCGUCCCGGCCUGU	AUUGCAC	975	90.9224	2.23289
Tc-miR-4006e-5p	AAGAAAGAUCGUAAGGGC	AGAAAGA	5875	505.043	UAAGAAAGAUCGUAAGGGC	AAGAAAG	26156	2439.14	2.2719
Tc-miR-9383-5p	GGCUGAGAUCAAGUGGAGCG	GCUGAGA	134	11.5193	GGCUGAGAUCAAGUGGAGCG	GCUGAGA	622	58.0038	2.33209
Tc-miR-7353-5p	AGGAUGAGUCUGAUUGCCUGGGG	GGAUGAG	170	14.614	AGGAUGAGUCUGAUUGCCUGGGG	GGAUGAG	859	80.1049	2.45454
Tc-miR-6129	UGAAAGGCGUUGGGUGAUAUA	GAAAGGC	618	53.1262	UGAAAGGCGUUGGGUGAUA	GAAAGGC	3262	304.194	2.51749
Tc-miR-9894	GAGGCGGGAGAGGAGGGAU	AGGCGGG	13597	1168.86	GAGGCGGGAGAGGAGGGAU	AGGCGGG	72588	6769.1	2.53386
Tc-miR-3488	GCCCGGUUAGCUCAGUUGGUA	CCCGGUU	537	46.1631	GCCCGGUUAGCUUAGUCGGU	CCCGGUU	2869	267.545	2.53497
Tc-miR-8364v-3p	GAAGCAUGCGGAUGAGGAGG	AAGCAUG	603	51.8367	GAAGCAUGCGGAUGAGGAGG	AAGCAUG	3429	319.767	2.62498
Tc-miR-6125	GCGGAGGAGGAGGAGGCGGCGGA	CGGAGGA	141	12.121	GGGGAAGUGCGGAGCGGCGCA	GGGAAGU	848	79.0792	2.70579
Tc-miR-1175-5p	AAGUGGAGGAUUGGGUCUGCACU	AGUGGAG	1357	116.654	AAGUGGAGGAUUGGGUCUGCACU	AGUGGAG	8397	783.052	2.74687
Tc-miR-6165	CAGCAGGUGGUGGAGCGGAUG	AGCAGGU	106	9.1123	CAGCAGGUGGUGGAGCGGAUG	AGCAGGU	661	61.6407	2.758
Tc-miR-3150b-3p	GAGAAGAUCGUCGAGCGGUUGG	AGAAGAU	217	18.6543	GAGAAGAUCGUCGAGCGGUUGG	AGAAGAU	1441	134.379	2.84872
Tc-miR-7266-3p	UUGGGAGGGAGAGGGUAGA	UGGGAGG	181	15.5596	UUGGGAGGGAGAGGGUAGA	UGGGAGG	1348	125.706	3.01418
Tc-miR-8350-3p	GAUUCCGAGCGGUCGUCGAA	AUUCCGA	973	83.6437	GAUUCCGAGCGGUCGUCGAA	AUUCCGA	7701	718.147	3.10195
Tc-miR-2902	GUGGCUGCCUGGACGGAGGG	UGGCUGC	369	31.721	GUGGCUGCCUGGACGGAGGG	UGGCUGC	2942	274.352	3.11252
Tc-miR-3851d-3p	AGUUUGACUGGGGCGGUACUGU	GUUUGAC	15886	1365.64	AGUUGGACUGGGGUGGUACAUCUG	GUUGGAC	128477	11981	3.1331
Tc-miR-7385c-3p	GAACGAUCGAUUGUCUGGCCUG	AACGAUC	880	75.649	GAACGAUCGAUUGUCUGGCCUG	AACGAUC	7815	728.778	3.26809
Tc-miR-4515	AGGACUGACUCCGCGGCUGGGC	GGACUGA	870	74.7893	AGGACUGACUCCGCGGCUGGGC	GGACUGA	8218	766.359	3.35712
Tc-miR-7278-5p	UGCAAGUGACUGGCAGGUGAU	GCAAGUG	1867	160.496	UUAAGGACUGGGCCGGUGG	UAAGGAC	17999	1678.47	3.38654
Tc-miR-6000a-3p	UAGUACGAGAGGACCAGA	AGUACGA	354	30.4315	UAGUACGAGAGGAACCGCAA	AGUACGA	3839	358.001	3.55633
Tc-miR-347	UGUCCUGCCUGGGUCGCCA	GUCCUGC	422	36.2771	UGUCCUGCCUGGGUCGCCA	GUCCUGC	5011	467.294	3.6872
Tc-miR-6593-5p	UGCUGGGAGGCGAUUGGCGGCAU	GCUGGGA	162	13.9263	UGCUGGGAGGCGAUUGGCGGCAU	GCUGGGA	2016	188	3.75484
Tc-miR-4553	CAGAUGGUAGAGCGCAUACGCUGGU	AGAUGGU	6187	531.864	AGUGGUAGAGCGCAUACGCUGG	GUGGUAG	84069	7839.75	3.88168
Tc-miR-8061	CUUAGAUUGGACGAUUUGU	UUAGAUU	2074	178.291	CUUAGAUUGGACGAUUUGU	UUAGAUU	35765	3335.22	4.22548
Tc-miR-250	AAUACCGGCAACUGUUGGGCA	AUACCGG	122	10.4877	AAUCACGAGAACUUGGUGGCUCCA	AUCACGA	2575	240.128	4.51704
Tc-miR-3897-3p	CGGUGGCGGUGGUGGUGGAGG	GGUGGCG	540	46.421	CGUGGUGUGGAGAGGUGGGAG	GUGGUGU	17154	1599.67	5.10686
Tc-miR-9277	GGUUCGAAUCCUGCUCGCUGCGCCA	GUUCGAA	1291	110.981	GGUUCGAAUCCUGCGGCGGACACCC	GUUCGAA	189512	17672.7	7.31507
Tc-miR-6050	GCAGGUGGUGGAGGUGGAUA	CAGGUGG	429	36.8789	GCGUGGUGUGGAGAGGUGGGAA	CGUGGUG	165043	15390.9	8.70506
Tc-miR-1797	GCUUGGAACUGACGCAUAACUUCG	CUUGGAA	156	13.4105	GACUUGGAACUGGCAGGGACUCGG	ACUUGGA	128894	12019.8	9.80784
Tc-miR-3726	#N/A	#N/A	0	0.01	GACGAGUGGUGGACGCAGCU	ACGAGUG	100	9.3254	9.86502
Tc-miR-105-2	#N/A	#N/A	0	0.01	GCAUAUGCUAGACUCCUUG	CAUAUGC	100	9.3254	9.86502
Tc-lin-4-3p	#N/A	#N/A	0	0.01	ACAGUACGAGCACCUCAGGGGCC	CAGUACG	100	9.3254	9.86502
Tc-miR-2779	#N/A	#N/A	0	0.01	UCGUUUCCGGCUCGAAGGACCA	CGUUUCC	100	9.3254	9.86502
novel_Tc-miR-64	#N/A	#N/A	0	0.01	GGGAGGACUUGAGCUGCGCAGG	GGAGGAC	109	9.37016	9.87193
Tc-miR-208b-3p	#N/A	#N/A	0	0.01	AAAGACGAAGAAGAAGGUUUAU	AAGACGA	106	9.8849	9.94908
Tc-miR-6684-5p	#N/A	#N/A	0	0.01	GUUGCAUGCACUGAUAGAUGG	UUGCAUG	106	9.8849	9.94908
Tc-miR-3523	#N/A	#N/A	0	0.01	ACCGCGCAGUGACUCCUCCCGA	CCGCGCA	106	9.8849	9.94908
Tc-miR-6911-3p	#N/A	#N/A	0	0.01	UCAUCACACUCGUCCCCACAG	CAUCACA	107	9.9781	9.96262
Tc-miR-7078-5p	#N/A	#N/A	0	0.01	UGUGGGUGGGUAGGGGAGC	GUGGGUG	108	10.0714	9.97605
Tc-miR-3792	#N/A	#N/A	0	0.01	GACGAGGAGAAGGAGAAGG	ACGAGGA	108	10.0714	9.97605
Tc-miR-5006-5p	#N/A	#N/A	0	0.01	UUGGGAGGGCGGGGUGGAA	UGGGAGG	108	10.0714	9.97605
Tc-miR-6902-3p	#N/A	#N/A	0	0.01	CCAUAUGGAUGCGUGGGUUCG	CAUAUGG	109	10.1647	9.98935
Tc-miR-920	#N/A	#N/A	0	0.01	GGGGAGAUGGUAGAAGGGA	GGGAGAU	110	10.2579	10.0025
Tc-miR-124	#N/A	#N/A	0	0.01	UAAGGCACGCGGUGAAUGC	AAGGCAC	110	10.2579	10.0025
Tc-miR-124-3p	#N/A	#N/A	0	0.01	UAAGGCACGCGGUGAAUGCCAA	AAGGCAC	111	10.3512	10.0156
Tc-miR-8245a-5p	#N/A	#N/A	0	0.01	GUCGAUACGCUGUCGUGAUGUAGU	UCGAUAC	112	10.4444	10.0285
Tc-miR-252b-3p	#N/A	#N/A	0	0.01	UCUCGGUCGGGGCAGCUUUA	CUCGGUC	112	10.4444	10.0285
Tc-miR-466b-3p	#N/A	#N/A	0	0.01	AUCACAUCACAUCACACAUCAC	UCACAUC	112	10.4444	10.0285
Tc-lin-4	#N/A	#N/A	0	0.01	GCCCUGAGAUCCUCGCUGUCGA	CCCUGAG	114	10.6309	10.054
Tc-miR-7449-3p	#N/A	#N/A	0	0.01	AGGGUAUGGACGAGAUGGAGUU	GGGUAUG	114	10.6309	10.054
Tc-miR-1754-5p	#N/A	#N/A	0	0.01	UCGUGUGGAGCUGUUAGAUGG	CGUGUGG	114	10.6309	10.054
Tc-miR-2420	#N/A	#N/A	0	0.01	AGCUUGUGUGUUUUUCGUAU	GCUUGUG	115	10.7242	10.0667
Tc-miR-466c-5p	#N/A	#N/A	0	0.01	UGUGAUGUGAUGUGUGAUAUG	GUGAUGU	115	10.7242	10.0667
Tc-miR-7011-5p	#N/A	#N/A	0	0.01	AGGGGAUGGGAGGGGAGUUU	GGGGAUG	118	11.0039	10.1038
Tc-miR-2962-5p	#N/A	#N/A	0	0.01	AGGAGGAGGAAGAGGAGGAA	GGAGGAG	118	11.0039	10.1038
Tc-miR-7134-3p	#N/A	#N/A	0	0.01	AUGCGGAACUGGAGACGG	UGCGGAA	118	11.0039	10.1038
Tc-miR-2356	#N/A	#N/A	0	0.01	CUCGAUGAUAAGGGAGAUCUGAGG	UCGAUGA	118	11.0039	10.1038
Tc-miR-5787	#N/A	#N/A	0	0.01	GGGCGGGGUGCGGGGAGG	GGCGGGG	118	11.0039	10.1038
Tc-miR-3899-3p	#N/A	#N/A	0	0.01	GGCGAGGACUACGAUAGGGU	GCGAGGA	120	11.1904	10.128
Tc-miR-6780a-5p	#N/A	#N/A	0	0.01	UUGGGAGGGAAGAGGGAGA	UGGGAGG	120	11.1904	10.128
Tc-miR-2201-5p	#N/A	#N/A	0	0.01	AGAUUUCUGAAGAUAGCUGAGCCG	GAUUUCU	121	11.2837	10.14
Tc-miR-4125-5p	#N/A	#N/A	0	0.01	AUCAUCUCGGCAAAGACAAC	UCAUCUC	122	11.377	10.1519
Tc-miR-100b-3p	#N/A	#N/A	0	0.01	CACAGUUCGUUUCUCGGGUAGA	ACAGUUC	123	11.4702	10.1637
Tc-miR-185	#N/A	#N/A	0	0.01	UGGAGAGAAAGGCAGUUCCUGAU	GGAGAGA	125	11.6567	10.1869
Tc-miR-625-5p	#N/A	#N/A	0	0.01	AUAGGGGCGAAAGUUCUACAGUCCG	UAGGGGC	126	11.75	10.1984
Tc-miR-626	#N/A	#N/A	0	0.01	AUGGCUGUAUGAAGAUGUCUU	UGGCUGU	128	11.9365	10.2212
Tc-miR-3814-3p	#N/A	#N/A	0	0.01	AAGGAGUGAGCGUUGUGUUG	AGGAGUG	128	11.9365	10.2212
Tc-miR-99b-3p	#N/A	#N/A	0	0.01	CAAGCCGAUCGUCUGUGGAGGUAU	AAGCCGA	128	11.9365	10.2212
Tc-miR-27c-5p	#N/A	#N/A	0	0.01	AGAGGUGUAGCAUAAUUGGGAG	GAGGUGU	130	12.123	10.2435
Tc-miR-2888	#N/A	#N/A	0	0.01	GGUGGGGGUGAGGGGGUG	GUGGGGG	131	12.2162	10.2546
Tc-miR-6631-5p	#N/A	#N/A	0	0.01	GAAGAGAGUGGUGUGGUUCAUG	AAGAGAG	134	12.496	10.2873
Tc-miR-7447-3p	#N/A	#N/A	0	0.01	UGAGACACGGCCCAAACUCCUA	GAGACAC	134	12.496	10.2873
Tc-miR-246-3p	#N/A	#N/A	0	0.01	UUACAUGAUAUCGCGGUGGGUG	UACAUGA	136	12.6825	10.3086
Tc-miR-2466-5p	#N/A	#N/A	0	0.01	CUGGUCCGGUCGGGCUGCAGUGUG	UGGUCCG	136	12.6825	10.3086
Tc-miR-5546-3p	#N/A	#N/A	0	0.01	GAAAAAUUGUGCGGGAUGUGGUUGA	AAAAAUU	139	12.9623	10.3401
Tc-miR-301c-5p	#N/A	#N/A	0	0.01	GACUGACGAUCGUUGCGACUAC	ACUGACG	143	13.3353	10.381
Tc-miR-125a-3p	#N/A	#N/A	0	0.01	GUAGUUUCUUGGUCAUCUGGAUA	UAGUUUC	145	13.5218	10.4011
Tc-miR-43d-5p	#N/A	#N/A	0	0.01	AACCCGAUGUGGCUGCGAUACU	ACCCGAU	147	13.7083	10.4208
Tc-miR-981	#N/A	#N/A	0	0.01	AUCGUUGUCGUGAAUACCUUCA	UCGUUGU	148	13.8016	10.4306
Tc-miR-2402	#N/A	#N/A	0	0.01	AUACACUGCCAGCUGCCAGCU	UACACUG	148	13.8016	10.4306
Tc-miR-1345	#N/A	#N/A	0	0.01	GCCUGUACGAGCUGGACGUG	CCUGUAC	150	13.9881	10.45
Tc-miR-980-3p	#N/A	#N/A	0	0.01	GUGGCUGCUUGUACGAAGGGCUUA	UGGCUGC	152	14.1746	10.4691
Tc-miR-7118-5p	#N/A	#N/A	0	0.01	UGAGGAAGAGCGAGAGAGGGAC	GAGGAAG	153	14.2678	10.4785
Tc-miR-6870-5p	#N/A	#N/A	0	0.01	UUGGGAGGGAGGGGGUUGA	UGGGAGG	154	14.3611	10.488
Tc-miR-3739	#N/A	#N/A	0	0.01	GUGGGAGGGGGAGAGGGCU	UGGGAGG	159	14.8273	10.534
Tc-miR-7343-5p	#N/A	#N/A	0	0.01	UCCUGAACCGGGACGUGGC	CCUGAAC	159	14.8273	10.534
Tc-miR-9792-5p	#N/A	#N/A	0	0.01	CACUGAGAAAGAUCGUAAGGGC	ACUGAGA	161	15.0138	10.5521
Tc-miR-7386e-5p	#N/A	#N/A	0	0.01	GCUUGGAUCAGAGUCGUGCUAUUU	CUUGGAU	161	15.0138	10.5521
Tc-miR-2127	#N/A	#N/A	0	0.01	CGGGAGAGGGAGAGGAGGUGGG	GGGAGAG	161	15.0138	10.5521
Tc-miR-4646-5p	#N/A	#N/A	0	0.01	GCUGGGACGAGGAGCGCUGAGAGGA	CUGGGAC	163	15.2004	10.5699
Tc-miR-1790	#N/A	#N/A	0	0.01	AGGGGAGGGGGUGGGGCA	GGGGAGG	165	15.3869	10.5875
Tc-miR-44a-5p	#N/A	#N/A	0	0.01	CUGGAUGUCUCUCGCGGUCAUAU	UGGAUGU	166	15.4801	10.5962
Tc-miR-5361	#N/A	#N/A	0	0.01	GUGGCAUUUCGGAAGGUUUCG	UGGCAUU	169	15.7599	10.622
Tc-miR-268	#N/A	#N/A	0	0.01	UGAAAGGAAUUGAGGAAGAGUGUGUU	GAAAGGA	170	15.8531	10.6305
Tc-miR-8085	#N/A	#N/A	0	0.01	UGGGAGAGGAGGACGGAGC	GGGAGAG	171	15.9464	10.639
Tc-miR-6825-5p	#N/A	#N/A	0	0.01	UGGGGAGGGUGGGAGCAU	GGGGAGG	172	16.0396	10.6474
Tc-miR-1356	#N/A	#N/A	0	0.01	CCAGGAAGGUUUGAGGGGG	CAGGAAG	173	16.1329	10.6558
Tc-miR-5442	#N/A	#N/A	0	0.01	ACGGGAAGGGGAAGGGAA	CGGGAAG	174	16.2261	10.6641
Tc-miR-6131	#N/A	#N/A	0	0.01	GUGUUGGUUAGAUGGAGAGG	UGUUGGU	176	16.4127	10.6806
Tc-miR-6575-3p	#N/A	#N/A	0	0.01	GAGUUUGUCGCAGGCUGAUGA	AGUUUGU	179	16.6924	10.705
Tc-miR-25	#N/A	#N/A	0	0.01	AUUGCACUUGUCUCGGUCUGA	UUGCACU	179	16.6924	10.705
Tc-miR-6127	#N/A	#N/A	0	0.01	GAGGAGGGGGUGGGACGG	AGGAGGG	179	16.6924	10.705
Tc-miR-7150	#N/A	#N/A	0	0.01	GUGGAGGGGGAGGAGGGUA	UGGAGGG	182	16.9722	10.729
Tc-miR-36a-5p	#N/A	#N/A	0	0.01	AGCGGUGGACCACUCGGUUCGUG	GCGGUGG	182	16.9722	10.729
Tc-miR-9204	#N/A	#N/A	0	0.01	UCUCCGUCGGGCUGCAGUGUGGAGU	CUCCGUC	186	17.3452	10.7603
Tc-miR-100c-3p	#N/A	#N/A	0	0.01	ACGUUUCGGUGCUCGGGUA	CGUUUCG	189	17.625	10.7834
Tc-miR-3178	#N/A	#N/A	0	0.01	GGAUGGCACGAGCCGGAUCG	GAUGGCA	191	17.8115	10.7986
Tc-miR-2748	#N/A	#N/A	0	0.01	AUCUCGGCGAGAACAACUAGAGGG	UCUCGGC	191	17.8115	10.7986
Tc-miR-6681-5p	#N/A	#N/A	0	0.01	UCGUGGAUCGAUGAAGAUGCAGCU	CGUGGAU	192	17.9047	10.8061
Tc-miR-8940	#N/A	#N/A	0	0.01	UUUGCGGGGAGCUGGCAGCUGG	UUGCGGG	192	17.9047	10.8061
Tc-miR-2944a-5p	#N/A	#N/A	0	0.01	GAGGAAUCUGUAUUGGUAUAUUUG	AGGAAUC	193	17.998	10.8136
Tc-miR-574	#N/A	#N/A	0	0.01	GUGAUGUGAUGUGUGAUGUGUG	UGAUGUG	193	17.998	10.8136
Tc-miR-2576	#N/A	#N/A	0	0.01	CCUCGAUGUGUGGGAUCAUGGGA	CUCGAUG	194	18.0912	10.8211
Tc-miR-7088-5p	#N/A	#N/A	0	0.01	GCAAGUGGGCUGGAGGAGGGGAGAGC	CAAGUGG	195	18.1845	10.8285
Tc-miR-6003-5p	#N/A	#N/A	0	0.01	CACAGCGGGGAAAGAGACC	ACAGCGG	195	18.1845	10.8285
Tc-miR-2756	#N/A	#N/A	0	0.01	UGUAGCUGAUCGUAGGGGG	GUAGCUG	196	18.2777	10.8359
Tc-miR-2770-5p	#N/A	#N/A	0	0.01	AGAUAGAUUGGCGGUGGAUAAU	GAUAGAU	200	18.6507	10.865
Tc-miR-8112	#N/A	#N/A	0	0.01	UCCCCGGCACCUCCACCA	CCCCGGC	200	18.6507	10.865
Tc-miR-3746	#N/A	#N/A	0	0.01	CGCUGGUAGAGGAGGUAUGUACGU	GCUGGUA	202	18.8373	10.8794
Tc-miR-4280	#N/A	#N/A	0	0.01	AGUGGAGGUACUGAGCAGAGC	GUGGAGG	208	19.3968	10.9216
Tc-miR-727-3p	#N/A	#N/A	0	0.01	GUUGAGGACGAGUGUGAUGAGU	UUGAGGA	210	19.5833	10.9354
Tc-miR-2136	#N/A	#N/A	0	0.01	CGGGUGUUGACGCGAUGUG	GGGUGUU	210	19.5833	10.9354
Tc-miR-669m-5p	#N/A	#N/A	0	0.01	GUGAUGUGAUGUGAUGUGUGAU	UGAUGUG	213	19.863	10.9559
Tc-miR-9820-5p	#N/A	#N/A	0	0.01	GAGGGAAGGGAAGAAGGGCUA	AGGGAAG	215	20.0495	10.9694
Tc-miR-7549	#N/A	#N/A	0	0.01	GAUCGGUGUUCUAGGGCGGC	AUCGGUG	216	20.1428	10.976
Tc-miR-6708-5p	#N/A	#N/A	0	0.01	AUGGGAGGAGAGGUGAGAGA	UGGGAGG	217	20.2361	10.9827
Tc-miR-6875-5p	#N/A	#N/A	0	0.01	GAGGGAGACAGGACAGUGAGA	AGGGAGA	223	20.7956	11.0221
Tc-miR-3578	#N/A	#N/A	0	0.01	GCAGUAAUAACACGGUCGUCU	CAGUAAU	223	20.7956	11.0221
Tc-miR-8119	#N/A	#N/A	0	0.01	GCGGAGAGGGAGUAGGGA	CGGAGAG	227	21.1686	11.0477
Tc-miR-58d	#N/A	#N/A	0	0.01	AGACGAUCAUUCUACAGUCCA	GACGAUC	231	21.5416	11.0729
Tc-miR-7950c-3p	#N/A	#N/A	0	0.01	GCCGGGGAAGAGUUGAGACUAC	CCGGGGA	234	21.8214	11.0915
Tc-miR-3202	#N/A	#N/A	0	0.01	GUGGAAGGGAAGAAGAGCUAAU	UGGAAGG	240	22.3809	11.1281
Tc-miR-6946-5p	#N/A	#N/A	0	0.01	AAAAGGAGAGAGAAGAGCUGC	AAAGGAG	242	22.5674	11.14
Tc-miR-8915	#N/A	#N/A	0	0.01	CAGCACCCUGGAUCGAUUGGCAG	AGCACCC	243	22.6607	11.146
Tc-miR-10	#N/A	#N/A	0	0.01	ACCCUGUAGAUCCGAAUUUGU	CCCUGUA	244	22.7539	11.1519
Tc-miR-30c-1-3p	#N/A	#N/A	0	0.01	UGGGAGAGGGUGGGGUUUACU	GGGAGAG	246	22.9404	11.1637
Tc-miR-4088-5p	#N/A	#N/A	0	0.01	GACUAUGAUGGGAUUGUUGG	ACUAUGA	248	23.1269	11.1754
Tc-miR-4075-3p	#N/A	#N/A	0	0.01	UAAAGAUCGUAAGGGCAUCACC	AAAGAUC	252	23.4999	11.1984
Tc-miR-669k-5p	#N/A	#N/A	0	0.01	GUGAUGUGUGGUAUGAUGUGUGC	UGAUGUG	254	23.6864	11.2098
Tc-miR-1434	#N/A	#N/A	0	0.01	GUGCGUGAGGUGGAAGACUU	UGCGUGA	261	24.3392	11.2491
Tc-miR-1369	#N/A	#N/A	0	0.01	UGGACGAGAGGAGGGAAAGG	GGACGAG	263	24.5257	11.2601
Tc-miR-105b	#N/A	#N/A	0	0.01	GCAUAUGCUAGACUCCUUGGU	CAUAUGC	263	24.5257	11.2601
Tc-miR-668	#N/A	#N/A	0	0.01	AUUCCUCUGCUCGGCCAC	UUCCUCU	264	24.619	11.2656
Tc-miR-5114	#N/A	#N/A	0	0.01	ACUGGAGGAGGGAAGCGCAAGU	CUGGAGG	266	24.8055	11.2764
Tc-miR-1228	#N/A	#N/A	0	0.01	GUGGGCGGCGGCGGAGUGGG	UGGGCGG	266	24.8055	11.2764
Tc-miR-575	#N/A	#N/A	0	0.01	GGCGCAGUUGGGACAGGGC	GCGCAGU	282	26.2975	11.3607
Tc-miR-7944-5p	#N/A	#N/A	0	0.01	AACCCACUUGGAUCAUCGUUGC	ACCCACU	283	26.3908	11.3658
Tc-miR-5360	#N/A	#N/A	0	0.01	ACGAAUCGUCGAAUCGGAUGUCUU	CGAAUCG	286	26.6706	11.381
Tc-miR-1287	#N/A	#N/A	0	0.01	UGAUGGUCGUGGGUUCGAG	GAUGGUC	286	26.6706	11.381
Tc-miR-698-5p	#N/A	#N/A	0	0.01	GUGGGUGGGAGGGGGAUUU	UGGGUGG	288	26.8571	11.3911
Tc-miR-279c-3p	#N/A	#N/A	0	0.01	UGACUAGACUGAUAACUGACUCU	GACUAGA	294	27.4166	11.4208
Tc-miR-4491	#N/A	#N/A	0	0.01	GAAUGUGGAACUGGUGUGCAGCUAA	AAUGUGG	295	27.5098	11.4257
Tc-miR-7016-5p	#N/A	#N/A	0	0.01	CAGGGAGGGAGGGCGUAG	AGGGAGG	298	27.7896	11.4403
Tc-miR-552-3p	#N/A	#N/A	0	0.01	AACAGGUACUGGUCUUGGCAA	ACAGGUA	299	27.8829	11.4452
Tc-miR-87-3p	#N/A	#N/A	0	0.01	GUGAGCAAAGUUUCAGGUGUUCGGUCA	UGAGCAA	299	27.8829	11.4452
Tc-miR-4758-5p	#N/A	#N/A	0	0.01	GGACUGGGCCGGUGGGGCUG	GACUGGG	306	28.5356	11.4785
Tc-miR-6833-5p	#N/A	#N/A	0	0.01	GUGUGGAGAGGUGGGAGAAA	UGUGGAG	306	28.5356	11.4785
Tc-miR-6626-5p	#N/A	#N/A	0	0.01	AGGAGAGAGAAGAGCUGCU	GGAGAGA	319	29.7479	11.5386
Tc-miR-2126	#N/A	#N/A	0	0.01	AGCAGGGGCGGGAGGAGCA	GCAGGGG	320	29.8412	11.5431
Tc-miR-1322	#N/A	#N/A	0	0.01	GAUGGCUGCUGCAGAAUGCUU	AUGGCUG	321	29.9344	11.5476
Tc-miR-4783-3p	#N/A	#N/A	0	0.01	GCGCGGUGUUGGGCGCUCUGC	CGCGGUG	323	30.121	11.5566
Tc-miR-3803-5p	#N/A	#N/A	0	0.01	GAAUAGAAAAAUGAGGUAG	AAUAGAA	324	30.2142	11.561
Tc-miR-6769b-5p	#N/A	#N/A	0	0.01	CAGGGUGGGUGGGCGAAGAG	AGGGUGG	324	30.2142	11.561
Tc-miR-1811	#N/A	#N/A	0	0.01	AUAUGGCAGCGCUGGGUGCAAC	UAUGGCA	331	30.867	11.5918
Tc-miR-2238l-3p	#N/A	#N/A	0	0.01	AGAAGGCGGAUUAGUGAUGGGA	GAAGGCG	338	31.5198	11.622
Tc-miR-8505	#N/A	#N/A	0	0.01	CUCUCAUAGAUCCUCGUUAACG	UCUCAUA	341	31.7995	11.6348
Tc-miR-3765	#N/A	#N/A	0	0.01	GAAAGAAGGCAGUUGAACGA	AAAGAAG	343	31.986	11.6432
Tc-miR-1410	#N/A	#N/A	0	0.01	GAGGAACGGAGUCGGGAUUG	AGGAACG	349	32.5455	11.6682
Tc-miR-6924-5p	#N/A	#N/A	0	0.01	AGAAGAGGGGAUUUAAGGCGAGU	GAAGAGG	354	33.0118	11.6888
Tc-miR-92d-3p	#N/A	#N/A	0	0.01	UAUUGCACUCGUCCCGGCCUA	AUUGCAC	356	33.1983	11.6969
Tc-miR-3138	#N/A	#N/A	0	0.01	ACAGUGAGGAAGAGCGAGAGAG	CAGUGAG	366	34.1309	11.7369
Tc-miR-5196-5p	#N/A	#N/A	0	0.01	AGGGGAGGGGAAGGGGUUGG	GGGGAGG	366	34.1309	11.7369
Tc-miR-2284m	#N/A	#N/A	0	0.01	GAAAAGUUUCGUUCGUGGCUAU	AAAAGUU	369	34.4106	11.7486
Tc-miR-92b	#N/A	#N/A	0	0.01	UAUUGCACUCGUCCCGGCCUC	AUUGCAC	369	34.4106	11.7486
Tc-miR-574-5p	#N/A	#N/A	0	0.01	GUGAUGUGUGAUGUGUGGUGUG	UGAUGUG	370	34.5039	11.7525
Tc-miR-1971	#N/A	#N/A	0	0.01	GUAAGGCUGAGGCAGAGAU	UAAGGCU	371	34.5971	11.7564
Tc-miR-15a	#N/A	#N/A	0	0.01	UAUCGACGGGAUGGUUUG	AUCGACG	376	35.0634	11.7758
Tc-miR-4732-5p	#N/A	#N/A	0	0.01	GCAGAGGGAGCAGGAACUAU	CAGAGGG	378	35.2499	11.7834
Tc-miR-7197-3p	#N/A	#N/A	0	0.01	UAGGAGAGUGGACUUGGC	AGGAGAG	390	36.369	11.8285
Tc-miR-8324-5p	#N/A	#N/A	0	0.01	GUAGGACAUCAAGAUCAAGUA	UAGGACA	400	37.3015	11.865
Tc-miR-6922-5p	#N/A	#N/A	0	0.01	UUGGGAGGGAGAGGGUAGAGAGGC	UGGGAGG	404	37.6745	11.8794
Tc-miR-7865	#N/A	#N/A	0	0.01	CAGGGAGGGAGGGCGAGA	AGGGAGG	409	38.1408	11.8971
Tc-miR-7950a-5p	#N/A	#N/A	0	0.01	GAGUCCAUCUGUCGUCGUUUAAU	AGUCCAU	412	38.4205	11.9077
Tc-miR-211-3p	#N/A	#N/A	0	0.01	GGCAAGGACAAGCAGAGGGU	GCAAGGA	413	38.5138	11.9112
Tc-miR-1770	#N/A	#N/A	0	0.01	UGCGGGGAGAGGGAGGAGG	GCGGGGA	423	39.4463	11.9457
Tc-miR-338a-5p	#N/A	#N/A	0	0.01	AACAAUACCUGAUCGCAUCGGU	ACAAUAC	431	40.1924	11.9727
Tc-miR-3900-3p	#N/A	#N/A	0	0.01	AGGAGUGGAUCGCUUGGA	GGAGUGG	431	40.1924	11.9727
Tc-miR-190-5p	#N/A	#N/A	0	0.01	GGUAUGAUGUAUCGGUGUGCUCGUU	GUAUGAU	437	40.7519	11.9927
Tc-miR-1584	#N/A	#N/A	0	0.01	CAGGGUGGGUGGGCUAGG	AGGGUGG	441	41.1249	12.0058
Tc-miR-1894-3p	#N/A	#N/A	0	0.01	UGGGAGGGAGAGGGUAGAGAGGGAG	GGGAGGG	447	41.6844	12.0253
Tc-miR-5982	#N/A	#N/A	0	0.01	AGCUCCUCAGAAAGUUGUCGGCUA	GCUCCUC	450	41.9642	12.0349
Tc-miR-2441	#N/A	#N/A	0	0.01	AGAGACAGGACAGUGAGA	GAGACAG	461	42.99	12.0698
Tc-miR-496-5p	#N/A	#N/A	0	0.01	GAGCGGUCGUCGAAUGGA	AGCGGUC	464	43.2697	12.0791
Tc-miR-7964b-3p	#N/A	#N/A	0	0.01	UCGCAACCACUCGCUGCUACCA	CGCAACC	474	44.2023	12.1099
Tc-miR-145-3p	#N/A	#N/A	0	0.01	AUUCCCUGGAAUCGGUUCU	UUCCCUG	481	44.855	12.1311
Tc-miR-3049-5p	#N/A	#N/A	0	0.01	UGCGGGAUGACGUAGUUGCGGGGA	GCGGGAU	513	47.8392	12.224
Tc-miR-125b-3p	#N/A	#N/A	0	0.01	ACACAGCAGGCUCAUGGACC	CACAGCA	518	48.3054	12.238
Tc-miR-7190-3p	#N/A	#N/A	0	0.01	GCGCGUCGAUCGUCGGAGUG	CGCGUCG	528	49.238	12.2656
Tc-miR-9168	#N/A	#N/A	0	0.01	AGCAGCACUGGCGAUGAGGGAUG	GCAGCAC	533	49.7042	12.2792
Tc-miR-7076-5p	#N/A	#N/A	0	0.01	CGGGGAUGGUGGUAUGAGUCCA	GGGGAUG	542	50.5435	12.3033
Tc-miR-1907	#N/A	#N/A	0	0.01	GAGAGCGUGGAUCUGGCGGU	AGAGCGU	565	52.6884	12.3633
Tc-miR-1346	#N/A	#N/A	0	0.01	UGGGUUGUGGUGCGGCGGG	GGGUUGU	586	54.6467	12.4159
Tc-miR-6906-5p	#N/A	#N/A	0	0.01	AUUGGACGGGCAGACGACAGACU	UUGGACG	597	55.6725	12.4427
Tc-miR-4648	#N/A	#N/A	0	0.01	GUGGACUGCGAAAUGGGG	UGGACUG	612	57.0713	12.4785
Tc-miR-3610	#N/A	#N/A	0	0.01	GAAUAUGGAAACGGAGGCGCUG	AAUAUGG	615	57.351	12.4856
Tc-miR-135a-1-3p	#N/A	#N/A	0	0.01	UGAUGGAUGGAUAGCCUGA	GAUGGAU	619	57.7241	12.495
Tc-miR-566	#N/A	#N/A	0	0.01	CGGGCGCCUGUAAUCCAAG	GGGCGCC	629	58.6566	12.5181
Tc-miR-6311-3p	#N/A	#N/A	0	0.01	UAGUGAACGCUGGCGGUAGC	AGUGAAC	642	59.8689	12.5476
Tc-miR-6639-5p	#N/A	#N/A	0	0.01	GACGAACUUCGGCCAUGAUUUCCU	ACGAACU	693	64.6248	12.6579
Tc-miR-1915-5p	#N/A	#N/A	0	0.01	ACCGCCUCGCUGCCCGGGAC	CCGCCUC	711	66.3034	12.6949
Tc-miR-297a-5p	#N/A	#N/A	0	0.01	GAUGUGAUGUGUGAUGUGAUGU	AUGUGAU	737	68.728	12.7467
Tc-miR-6009-3p	#N/A	#N/A	0	0.01	GUGGCGCAGCUCGACGAGCUCU	UGGCGCA	738	68.8212	12.7486
Tc-miR-71b-3p	#N/A	#N/A	0	0.01	UGCUUAGCUAGUGUGUUUUUCG	GCUUAGC	773	72.0851	12.8155
Tc-miR-6583-5p	#N/A	#N/A	0	0.01	AGAGGAGCUGCGGAUGUGA	GAGGAGC	776	72.3649	12.8211
Tc-miR-4657	#N/A	#N/A	0	0.01	AAUGUGGAAGUGGGCGAGGAGAAU	AUGUGGA	854	79.6387	12.9593
Tc-miR-2309	#N/A	#N/A	0	0.01	GUGAUGGUGGUGGACGGAGUG	UGAUGGU	867	80.851	12.981
Tc-miR-8445-3p	#N/A	#N/A	0	0.01	CAGGUACGGAGAAUAAGGGU	AGGUACG	880	82.0633	13.0025
Tc-miR-7052-5p	#N/A	#N/A	0	0.01	UGUAGGAUAGGUGGGAGGCCUU	GUAGGAU	885	82.5295	13.0107
Tc-miR-133a	#N/A	#N/A	0	0.01	UUGGUCCCCUUCAACCAGCUAG	UGGUCCC	921	85.8867	13.0682
Tc-miR-9231	#N/A	#N/A	0	0.01	GGAGACGGCUGGGGUUCAGU	GAGACGG	922	85.9799	13.0698
Tc-miR-6606-5p	#N/A	#N/A	0	0.01	GUGGACUGGAGGAGGGGA	UGGACUG	923	86.0732	13.0713
Tc-miR-3594-5p	#N/A	#N/A	0	0.01	CCCGGGGCUGCAGUGUGAA	CCGGGGC	942	87.845	13.1007
Tc-miR-2d-5p	#N/A	#N/A	0	0.01	GCUCCUGGAUUGUCGAUU	CUCCUGG	945	88.1248	13.1053
Tc-miR-63-5p	#N/A	#N/A	0	0.01	GUCUAGCUGUCGGUCGUCAUCGU	UCUAGCU	949	88.4978	13.1114
Tc-miR-4768-3p	#N/A	#N/A	0	0.01	GCCAGGAGAACGCAGAAGAAU	CCAGGAG	1025	95.5851	13.2226
Tc-miR-7666-3p	#N/A	#N/A	0	0.01	GUUGUAGCGACGGGCGAAG	UUGUAGC	1060	98.8489	13.271
Tc-miR-2469	#N/A	#N/A	0	0.01	AUCUGUUGGAGCCUGCGGCUU	UCUGUUG	1128	105.19	13.3607
Tc-miR-5129-5p	#N/A	#N/A	0	0.01	GACUGUCGGGGGCAUUCGUAUUUC	ACUGUCG	1141	106.403	13.3772
Tc-miR-546	#N/A	#N/A	0	0.01	AUGGUGGUGGACGGAGUC	UGGUGGU	1171	109.2	13.4147
Tc-miR-8964	#N/A	#N/A	0	0.01	GUGUAGAAUUCUAACGAGAGCG	UGUAGAA	1200	111.904	13.45
Tc-miR-100b	#N/A	#N/A	0	0.01	AACCCGUAGAUUCGAAUU	ACCCGUA	1278	119.178	13.5408
Tc-miR-564	#N/A	#N/A	0	0.01	GGAAUCGGUUCAGCAGGC	GAAUCGG	1288	120.111	13.5521
Tc-miR-6937-5p	#N/A	#N/A	0	0.01	UUCGCUCUAAGGGCUGGGUCGGU	UCGCUCU	1297	120.95	13.5621
Tc-miR-8093	#N/A	#N/A	0	0.01	UUGGGGAGGAAGUAUGGUG	UGGGGAG	1416	132.047	13.6888
Tc-miR-672	#N/A	#N/A	0	0.01	UGAGUUUGGUGACUGUGGGGAUU	GAGUUUG	1543	143.891	13.8127
Tc-miR-804	#N/A	#N/A	0	0.01	UGUGAGUUCGUGCCUCACCUCGGGCA	GUGAGUU	1640	152.936	13.9006
Tc-miR-4848b	#N/A	#N/A	0	0.01	UGGGUUGAUGGCUGUGGGGACGAG	GGGUUGA	1690	157.599	13.944
Tc-miR-789-5p	#N/A	#N/A	0	0.01	AAUGAUCGUACCCAUGACAAGGC	AUGAUCG	1738	162.075	13.9844
Tc-miR-4031-5p	#N/A	#N/A	0	0.01	CUCGAAGAUUGUCGGCGCAUAU	UCGAAGA	1753	163.474	13.9968
Tc-miR-6980-5p	#N/A	#N/A	0	0.01	GUGGCGGGAGAGGAGGGCAGGUUAG	UGGCGGG	1766	164.686	14.0074
Tc-miR-3525	#N/A	#N/A	0	0.01	CAGCCAUACUGCGAUCUGUUGA	AGCCAUA	1801	167.95	14.0357
Tc-miR-5890e	#N/A	#N/A	0	0.01	GAGGAGCUGAACGUGGGAGA	AGGAGCU	1814	169.162	14.0461
Tc-miR-3622a-5p	#N/A	#N/A	0	0.01	GAGGACGGGAGCAGGUGAG	AGGACGG	1833	170.934	14.0612
Tc-miR-193	#N/A	#N/A	0	0.01	GGGUCUAGCGGUCCAAUGG	GGUCUAG	1848	172.333	14.0729
Tc-miR-4654	#N/A	#N/A	0	0.01	GUGUGGGAUCAUGUGAGGCUGCUGG	UGUGGGA	1894	176.623	14.1084
Tc-miR-1273f	#N/A	#N/A	0	0.01	GGAUGAUGAGGUUGUAGU	GAUGAUG	1966	183.337	14.1622
Tc-miR-4651	#N/A	#N/A	0	0.01	CGGGGUGUGGAGAGGUGGG	GGGGUGU	1971	183.803	14.1659
Tc-miR-6614-3p	#N/A	#N/A	0	0.01	ACAGGACAGGAUCGAGGGC	CAGGACA	2008	187.254	14.1927
Tc-miR-6892-5p	#N/A	#N/A	0	0.01	GUAAGGGAGGGGAGAGGA	UAAGGGA	2103	196.113	14.2594
Tc-miR-30a	#N/A	#N/A	0	0.01	GCAUUUGAUCGGUGUUUGCGGCU	CAUUUGA	2125	198.164	14.2744
Tc-miR-4650	#N/A	#N/A	0	0.01	UGGAAGGUGAAGAGGCGCAGGAU	GGAAGGU	2142	199.75	14.2859
Tc-miR-669l-5p	#N/A	#N/A	0	0.01	GAGUUCGUGUUGUGCAUUUAUAUU	AGUUCGU	2199	205.065	14.3238
Tc-miR-2383	#N/A	#N/A	0	0.01	CUGAGUGAUUAUGACUGAAC	UGAGUGA	2216	206.65	14.3349
Tc-miR-8341-5p	#N/A	#N/A	0	0.01	GUGAGCAUCGUCGGCGCGAAGCGC	UGAGCAU	2253	210.101	14.3588
Tc-miR-983a-3p	#N/A	#N/A	0	0.01	AUGAGUCUUCGUCGGUAUUAUCCA	UGAGUCU	2254	210.194	14.3594
Tc-miR-7368-5p	#N/A	#N/A	0	0.01	AUAGGAGAGGGCUGGGGUU	UAGGAGA	2292	213.738	14.3836
Tc-miR-219c-3p	#N/A	#N/A	0	0.01	GAGGAGGUUGUGGACGUACAUC	AGGAGGU	2436	227.166	14.4715
Tc-miR-7138-3p	#N/A	#N/A	0	0.01	GAGGAGUCCUGCAGGGUGC	AGGAGUC	2459	229.311	14.485
Tc-miR-1755	#N/A	#N/A	0	0.01	UCGGUGAUUGGUGGUGCAUG	CGGUGAU	2549	237.704	14.5369
Tc-miR-543-5p	#N/A	#N/A	0	0.01	ACCUGUGGCUGCUUGGACGGAG	CCUGUGG	2579	240.501	14.5538
Tc-miR-1951	#N/A	#N/A	0	0.01	GAAUGUGGAACUGGUGUGCAGCUA	AAUGUGG	3089	288.061	14.8141
Tc-miR-714	#N/A	#N/A	0	0.01	GGACUGGGCCGGUCGGUCUGC	GACUGGG	3106	289.646	14.822
Tc-miR-693-3p	#N/A	#N/A	0	0.01	GCGCUUUGAGACAUGUCGGCUGUAA	CGCUUUG	3163	294.962	14.8482
Tc-miR-2842	#N/A	#N/A	0	0.01	UGAUAGACCUGUACGGGUGGCGA	GAUAGAC	3309	308.577	14.9133
Tc-miR-132	#N/A	#N/A	0	0.01	UAACAGUCUACAGCCAUGGUCGU	AACAGUC	3405	317.529	14.9546
Tc-miR-4443	#N/A	#N/A	0	0.01	UUCGGAGGCGUGGGUUCG	UCGGAGG	3644	339.817	15.0525
Tc-miR-6888-5p	#N/A	#N/A	0	0.01	AAGAGACUGGCAGGCAGAU	AGAGACU	3768	351.38	15.1007
Tc-miR-670	#N/A	#N/A	0	0.01	UCCUCUGUAGUAUAGUGGUGA	CCUCUGU	3875	361.358	15.1411
Tc-miR-4499	#N/A	#N/A	0	0.01	AAGACUGAAGUGGAGAAGGA	AGACUGA	3914	364.995	15.1556
Tc-miR-9394b-5p	#N/A	#N/A	0	0.01	AGCAGUUGAAUGUGGAUCAGUCGGC	GCAGUUG	3920	365.555	15.1578
Tc-miR-6776-5p	#N/A	#N/A	0	0.01	UCUGGGUGUCAGGCGGGGAGUU	CUGGGUG	4060	378.61	15.2084
Tc-miR-7880n-5p	#N/A	#N/A	0	0.01	UGGUGGUAGGAGCAAAUAU	GGUGGUA	4306	401.55	15.2933
Tc-miR-2775a	#N/A	#N/A	0	0.01	CGAGGGAGAAGAGUUGAGGACGAUU	GAGGGAG	4643	432.977	15.402
Tc-miR-279d	#N/A	#N/A	0	0.01	UGACUAGAUCCAUACUCAGCUCAGU	GACUAGA	4962	462.725	15.4979
Tc-miR-3652	#N/A	#N/A	0	0.01	CGGCAUGAGGAGGUAGUGAGGA	GGCAUGA	5223	487.064	15.5718
Tc-miR-9a-3p	#N/A	#N/A	0	0.01	AUACGCUAGUACCCGAAAG	UACGCUA	5527	515.413	15.6534
Tc-miR-7880x-5p	#N/A	#N/A	0	0.01	UGGCUGCUGGAUGGUCGCAAAAA	GGCUGCU	5604	522.594	15.6734
Tc-miR-279-3p	#N/A	#N/A	0	0.01	UGACUAGAUCCAUACUCAGCUUAA	GACUAGA	5692	530.8	15.6959
Tc-miR-151-3p	#N/A	#N/A	0	0.01	CUAGAACUGGGCUCCUGGG	UAGAACU	6420	598.689	15.8695
Tc-miR-4006f-5p	#N/A	#N/A	0	0.01	UGGCAUGUAGGUAAGGGA	GGCAUGU	6970	649.978	15.9881
Tc-miR-310-5p	#N/A	#N/A	0	0.01	GGGCCGGUCGUGCUGCAGUGUGA	GGCCGGU	7680	716.189	16.1281
Tc-miR-1600	#N/A	#N/A	0	0.01	UGGGCGGCAACAGAUGGGCA	GGGCGGC	7778	725.327	16.1463
Tc-miR-1827	#N/A	#N/A	0	0.01	UGAAGCGUAGACAUUGAAU	GAAGCGU	8039	749.667	16.194
Tc-miR-4058-5p	#N/A	#N/A	0	0.01	AAUGGAUGGCGCUUGAGCU	AUGGAUG	8292	773.26	16.2387
Tc-miR-222b-3p	#N/A	#N/A	0	0.01	AGACGACUUGAUUACUGGUCAC	GACGACU	9162	854.391	16.3826
Tc-miR-3934	#N/A	#N/A	0	0.01	GCAGAGUGUGGAAUCGGAGUGCA	CAGAGUG	9399	876.492	16.4195
Tc-miR-3074-1-3p	#N/A	#N/A	0	0.01	GAUAUCAGCACGAGGCACCA	AUAUCAG	10064	938.505	16.5181
Tc-let-7k	#N/A	#N/A	0	0.01	UGAUGUAGGAGAGUUGUCG	GAUGUAG	10766	1003.97	16.6154
Tc-miR-4251	#N/A	#N/A	0	0.01	CCGUAGAGCAAAAGGGCAA	CGUAGAG	11321	1055.73	16.6879
Tc-miR-4446	#N/A	#N/A	0	0.01	CGGGCUGCAGUGAGAAGUG	GGGCUGC	12105	1128.84	16.7845
Tc-miR-27b-5p	#N/A	#N/A	0	0.01	AGAGGUGUAGCAUAAUUGGGAGGC	GAGGUGU	13036	1215.66	16.8914
Tc-miR-3187-5p	#N/A	#N/A	0	0.01	CCGUUGGCACGUCUGGCUGAAGGG	CGUUGGC	13410	1250.53	16.9322
Tc-miR-2251b-3p	#N/A	#N/A	0	0.01	UACUGCGAUCUGUGGAGACU	ACUGCGA	15549	1450	17.1457
Tc-miR-9382-5p	#N/A	#N/A	0	0.01	AGCACGUCUGGCUGAGGGU	GCACGUC	15894	1482.17	17.1774
Tc-miR-59-3p	#N/A	#N/A	0	0.01	UCGAAUCUCAUCCUGAUCGCCAA	CGAAUCU	16128	1504	17.1984
Tc-miR-6860	#N/A	#N/A	0	0.01	ACUGGGCAGAUCUUGGUGGU	CUGGGCA	16451	1534.12	17.227
Tc-miR-153-5p	#N/A	#N/A	0	0.01	UCUCGUGGACCGUUGCAGCU	CUCGUGG	17822	1661.97	17.3425
Tc-miR-4315	#N/A	#N/A	0	0.01	CGUUUCUGAAGCGUGGAC	GUUUCUG	19364	1805.77	17.4623
Tc-miR-10b	#N/A	#N/A	0	0.01	UACCCUGUAGUACCGAGCU	ACCCUGU	20578	1918.97	17.55
Tc-miR-2809	#N/A	#N/A	0	0.01	UGAAACCGCGAACGGAUCAUUAU	GAAACCG	21178	1974.93	17.5914
Tc-miR-1183	#N/A	#N/A	0	0.01	CACUGUAGGUAAGGGAAGUCGGCA	ACUGUAG	28277	2636.94	18.0085
Tc-miR-2885	#N/A	#N/A	0	0.01	CGGCGCAACGUCGGGGCGC	GGCGCAA	33856	3157.2	18.2683
Tc-miR-6891-5p	#N/A	#N/A	0	0.01	UAAGAGGGGGGGACGGGGG	AAGAGGG	36807	3432.39	18.3889
Tc-miR-241-3p	#N/A	#N/A	0	0.01	AUUGUCUUAACUCGGCUGCAUUCAUC	UUGUCUU	59889	5584.87	19.0912
Tc-miR-449b-5p	#N/A	#N/A	0	0.01	AGGCGGGGAGUUUUACUGG	GGCGGGG	62532	5831.34	19.1535
Tc-miR-194-3p	#N/A	#N/A	0	0.01	AAGUGGGGACUGCUGUUUCG	AGUGGGG	68427	6381.07	19.2834

## Sheet: S5 Sequence-dependent
Table S5 Sequence-dependent transcription between male and female adults of Toxocara canis
Sequence-dependent transcription of microRNAs isoforms in the male adult Toxocara canis						Sequence-dependent transcription of microRNAs isoforms in the female adult Toxocara canis						Sequence-dependent transcription of microRNAs batween male and female adults of Toxocara canis
miRNA name	miRNA sequence of male adult	seed	reads	male-std		miRNA name	miRNA sequence of female adult	seed	reads	female-std		miRNA name	miRNA sequence of male adult	seed	reads	male-std	miRNA sequence of female adult	seed	reads	female-std	fold-change(log2 Female/Male)
Tc-bantam	UGAGAUCAUUGUGAAAGCUCU	GAGAUCA	32326	2778.9		Tc-bantam	UGAGAUCAUUGUGAAAGCUCU	GAGAUCA	9417	878.17		Tc-bantam	UGAGAUCAUUGUGAAAGCUCU	GAGAUCA	32326	2778.9	UGAGAUCAUUGUGAAAGCUCU	GAGAUCA	9417	878.17	-1.66194
Tc-bantam-5p	UCGGUUCAUGGAUCGAUGA	CGGUUCA	2296	197.375		Tc-bantam-a	UGAGAUCCUUGAAGACUGG	GAGAUCC	11286	1052.46		Tc-bantam-a	UGAGAUCCUUGAAGGCUGA	GAGAUCC	8084	694.939	UGAGAUCCUUGAAGACUGG	GAGAUCC	11286	1052.46	0.598809
Tc-bantam-a	UGAGAUCCUUGAAGGCUGA	GAGAUCC	8084	694.939		Tc-bantam-c-3p	UGAGAUCAUUGUGAAAGCUUUU	GAGAUCA	127	11.8432		Tc-bantam-c-3p	UGAGAUCAUUGUGAAAGCUUUU	GAGAUCA	454	39.028	UGAGAUCAUUGUGAAAGCUUUU	GAGAUCA	127	11.8432	-1.72045
Tc-bantam-c-3p	UGAGAUCAUUGUGAAAGCUUUU	GAGAUCA	454	39.028		Tc-let-7-5p	UGAGGUAGUAGGUUGUAUAGUU	GAGGUAG	1654	154.242		Tc-let-7-5p	UGAGGUAGUAGGUUGUAUAGUU	GAGGUAG	1037	89.1454	UGAGGUAGUAGGUUGUAUAGUU	GAGGUAG	1654	154.242	0.790961
Tc-let-7-5p	UGAGGUAGUAGGUUGUAUAGUU	GAGGUAG	1037	89.1454		Tc-let-7b	UGAGGUAGUAGGUUGUGUGGU	GAGGUAG	1105	103.045		Tc-let-7b	UGAGGUAGUAGGUUGUGUGGU	GAGGUAG	517	44.4438	UGAGGUAGUAGGUUGUGUGGU	GAGGUAG	1105	103.045	1.21323
Tc-let-7b	UGAGGUAGUAGGUUGUGUGGU	GAGGUAG	517	44.4438		Tc-let-7b-5p	UGAGGUAGUAGGUUGUGUGGUU	GAGGUAG	1145	106.775		Tc-let-7b-5p	UGAGGUAGUAGGUUGUGUGGUU	GAGGUAG	551	47.3666	UGAGGUAGUAGGUUGUGUGGUU	GAGGUAG	1145	106.775	1.17264
Tc-let-7b-5p	UGAGGUAGUAGGUUGUGUGGUU	GAGGUAG	551	47.3666		Tc-let-7c	UGAGGUAGUAGGUUGUAUGGUUU	GAGGUAG	148	13.8016		Tc-let-7c	UGAGGUAGUAGGUUGUAUGGUUU	GAGGUAG	133	11.4333	UGAGGUAGUAGGUUGUAUGGUUU	GAGGUAG	148	13.8016	0.271594
Tc-let-7c	UGAGGUAGUAGGUUGUAUGGUUU	GAGGUAG	133	11.4333		Tc-let-7c-5p	UGAGGUAGUAGGUUGUAUGGUU	GAGGUAG	173	16.1329		Tc-let-7c-5p	UGAGGUAGUAGGUUGUAUGGUU	GAGGUAG	155	13.3245	UGAGGUAGUAGGUUGUAUGGUU	GAGGUAG	173	16.1329	0.275924
Tc-let-7c-5p	UGAGGUAGUAGGUUGUAUGGUU	GAGGUAG	155	13.3245		Tc-let-7e	UGAGGUAGGAGGUUGUAUAGUUA	GAGGUAG	303	28.2559		Tc-let-7e	UGAGGUAGGAGGUUGUAUAGU	GAGGUAG	258	22.1789	UGAGGUAGGAGGUUGUAUAGUUA	GAGGUAG	303	28.2559	0.349364
Tc-let-7e	UGAGGUAGGAGGUUGUAUAGU	GAGGUAG	258	22.1789		Tc-let-7e-5p	UGAGGUAGGAGGUUGUAUAGUU	GAGGUAG	387	36.0892		Tc-let-7e-5p	UGAGGUAGGAGGUUGUAUAGUU	GAGGUAG	263	22.6087	UGAGGUAGGAGGUUGUAUAGUU	GAGGUAG	387	36.0892	0.674689
Tc-let-7e-5p	UGAGGUAGGAGGUUGUAUAGUU	GAGGUAG	263	22.6087		Tc-let-7f	UGAGGUAGUAGAUUGUAUAGUUU	GAGGUAG	867	80.851		Tc-let-7f	UGAGGUAGUAGAUUGUAUAGU	GAGGUAG	796	68.4279	UGAGGUAGUAGAUUGUAUAGUUU	GAGGUAG	867	80.851	0.240681
Tc-let-7f	UGAGGUAGUAGAUUGUAUAGU	GAGGUAG	796	68.4279		Tc-let-7f-5p	UGAGGUAGUAGAUUGUAUAGUU	GAGGUAG	978	91.2021		Tc-let-7f-5p	UGAGGUAGUAGAUUGUAUAGUU	GAGGUAG	835	71.7806	UGAGGUAGUAGAUUGUAUAGUU	GAGGUAG	978	91.2021	0.345473
Tc-let-7f-5p	UGAGGUAGUAGAUUGUAUAGUU	GAGGUAG	835	71.7806		Tc-let-7k	UGAUGUAGGAGAGUUGUCG	GAUGUAG	10766	1003.97		Tc-lin-4-5p	UCCCUGAGACCUCUGCUGUGA	CCCUGAG	1454	124.993	UCCCUGAGACCUCUGCUGUGA	CCCUGAG	3895	363.223	1.53901
Tc-lin-4-5p	UCCCUGAGACCUCUGCUGUGA	CCCUGAG	1454	124.993		Tc-lin-4	GCCCUGAGAUCCUCGCUGUCGA	CCCUGAG	114	10.6309		Tc-lsy-6	UUUUCGUAUGAGAGAUUCG	UUUCGUA	1247	107.198	UUUUCGUAUGAGAGAUUCG	UUUCGUA	3796	353.991	1.72344
Tc-lsy-6	UUUUCGUAUGAGAGAUUCG	UUUCGUA	1247	107.198		Tc-lin-4-3p	ACAGUACGAGCACCUCAGGGGCC	CAGUACG	100	9.3254		Tc-miR-1	UGGAAUGUAAAGAAGUAUGUAG	GGAAUGU	137207	11795	UGGAAUGUAAAGAAGUAUGUAG	GGAAUGU	35251	3287.29	-1.8432
Tc-miR-1	UGGAAUGUAAAGAAGUAUGUAG	GGAAUGU	137207	11795		Tc-lin-4-5p	UCCCUGAGACCUCUGCUGUGA	CCCUGAG	3895	363.223		Tc-miR-100	AACCCGUAGAUCCGAACUU	ACCCGUA	15224	1308.73	AACCCGUAGAUCCGAACUU	ACCCGUA	12748	1188.8	-0.13866
Tc-miR-100	AACCCGUAGAUCCGAACUU	ACCCGUA	15224	1308.73		Tc-lsy-6	UUUUCGUAUGAGAGAUUCG	UUUCGUA	3796	353.991		Tc-miR-100-5p	AACCCGUAGAUCCGAACUUGUGU	ACCCGUA	15117	1299.53	AACCCGUAGAUCCGAACUUGUGU	ACCCGUA	12645	1179.19	-0.140189
Tc-miR-100-5p	AACCCGUAGAUCCGAACUUGUGU	ACCCGUA	15117	1299.53		Tc-miR-1	UGGAAUGUAAAGAAGUAUGUAG	GGAAUGU	35251	3287.29		Tc-miR-100a-5p	AACCCGUAGAUCCGAACUUGUGUU	ACCCGUA	15557	1337.35	AACCCGUAGAUCCGAACUUGUGUU	ACCCGUA	13032	1215.28	-0.138089
Tc-miR-100a-5p	AACCCGUAGAUCCGAACUUGUGUU	ACCCGUA	15557	1337.35		Tc-miR-10	ACCCUGUAGAUCCGAAUUUGU	CCCUGUA	244	22.7539		Tc-miR-100b-5p	AACCCGUAGAUUCGAAUUUGUGUU	ACCCGUA	3318	285.231	AACCCGUAGAUUCGAAUUUGUGUU	ACCCGUA	1296	120.857	-1.23883
Tc-miR-100b-5p	AACCCGUAGAUUCGAAUUUGUGUU	ACCCGUA	3318	285.231		Tc-miR-100	AACCCGUAGAUCCGAACUU	ACCCGUA	12748	1188.8		Tc-miR-100c-5p	UACCCGUAGCUCCGAAAUCGUGU	ACCCGUA	9181	789.242	UACCCGUAGCUCCGAAAUCGUGU	ACCCGUA	5352	499.094	-0.661157
Tc-miR-100c-5p	UACCCGUAGCUCCGAAAUCGUGU	ACCCGUA	9181	789.242		Tc-miR-100-5p	AACCCGUAGAUCCGAACUUGUGU	ACCCGUA	12645	1179.19		Tc-miR-103-3p	AGCAGCAUUGUACAGGGCUAUG	GCAGCAU	368	31.635	AGCAGCAUUGUACAGGGCUAUG	GCAGCAU	381	35.5297	0.167504
Tc-miR-100d	UACCCGUAGCUCCGAAAU	ACCCGUA	8882	763.539		Tc-miR-100a-5p	AACCCGUAGAUCCGAACUUGUGUU	ACCCGUA	13032	1215.28		Tc-miR-103a	AGCAGCAUUGUACAGGGCUAUGAA	GCAGCAU	350	30.0877	AGCAGCAUUGUACAGGGCUAUGAA	GCAGCAU	361	33.6646	0.162058
Tc-miR-103-3p	AGCAGCAUUGUACAGGGCUAUG	GCAGCAU	368	31.635		Tc-miR-100b	AACCCGUAGAUUCGAAUU	ACCCGUA	1278	119.178		Tc-miR-103a-3p	AGCAGCAUUGUACAGGGCUAUGA	GCAGCAU	369	31.721	AGCAGCAUUGUACAGGGCUAUGA	GCAGCAU	401	37.3947	0.237396
Tc-miR-103a	AGCAGCAUUGUACAGGGCUAUGAA	GCAGCAU	350	30.0877		Tc-miR-100b-3p	CACAGUUCGUUUCUCGGGUAGA	ACAGUUC	123	11.4702		Tc-miR-103b	AGCAGCAUUGUACAGGGCUAUGUAA	GCAGCAU	182	15.6456	AGCAGCAUUGUACAGGGCUAUGAUGGAAUUC	GCAGCAU	367	34.2241	1.12926
Tc-miR-103a-3p	AGCAGCAUUGUACAGGGCUAUGA	GCAGCAU	369	31.721		Tc-miR-100b-5p	AACCCGUAGAUUCGAAUUUGUGUU	ACCCGUA	1296	120.857		Tc-miR-107	AGCAGCAUUGUACAGGGCUAU	GCAGCAU	434	37.3087	AGCAGCAUUGUACAGGGCUAU	GCAGCAU	473	44.109	0.241561
Tc-miR-103b	AGCAGCAUUGUACAGGGCUAUGUAA	GCAGCAU	182	15.6456		Tc-miR-100c-3p	ACGUUUCGGUGCUCGGGUA	CGUUUCG	189	17.625		Tc-miR-10a	UACCCUGUAGAUCCGAAUUUG	ACCCUGU	187	16.0754	UACCCUGUAGAUCCGAAUUUG	ACCCUGU	243	22.6607	0.495338
Tc-miR-10-5p	ACCCUGUAGAUCCGAAUUUGUGU	CCCUGUA	180	15.4737		Tc-miR-100c-5p	UACCCGUAGCUCCGAAAUCGUGU	ACCCGUA	5352	499.094		Tc-miR-10a-5p	UACCCUGUAGAUCCGAAUUUGU	ACCCUGU	195	16.7631	UACCCUGUAGAUCCGAAUUUGU	ACCCUGU	249	23.2202	0.470091
Tc-miR-107	AGCAGCAUUGUACAGGGCUAU	GCAGCAU	434	37.3087		Tc-miR-103-3p	AGCAGCAUUGUACAGGGCUAUG	GCAGCAU	381	35.5297		Tc-miR-1175-3p	UGAGAUUCUCAUUCCUCCAUUUAA	GAGAUUC	544	46.7648	UGAGAUUCUCAUUCCUCCAUUUAA	GAGAUUC	106	9.8849	-2.24212
Tc-miR-107b	AGCAGCAUUGUACAGGGCU	GCAGCAU	435	37.3947		Tc-miR-103a	AGCAGCAUUGUACAGGGCUAUGAA	GCAGCAU	361	33.6646		Tc-miR-1175-5p	AAGUGGAGGAUUGGGUCUGCACU	AGUGGAG	1357	116.654	AAGUGGAGGAUUGGGUCUGCACU	AGUGGAG	8397	783.052	2.74687
Tc-miR-10a	UACCCUGUAGAUCCGAAUUUG	ACCCUGU	187	16.0754		Tc-miR-103a-3p	AGCAGCAUUGUACAGGGCUAUGA	GCAGCAU	401	37.3947		Tc-miR-1205	UCUCAGUGGUUUGCGUUGAA	CUCAGUG	1276	109.691	UCUCAGUGGUUUGCGUUGAAG	CUCAGUG	1342	125.147	0.190173
Tc-miR-10a-5p	UACCCUGUAGAUCCGAAUUUGU	ACCCUGU	195	16.7631		Tc-miR-103b	AGCAGCAUUGUACAGGGCUAUGAUGGAAUUC	GCAGCAU	367	34.2241		Tc-miR-1224-5p	GUGGAGGAGGUGGAGGAGGUGGAG	UGGAGGA	197	16.9351	GUGGACUGGAGGAGGGGAG	UGGACUG	271	25.2718	0.577512
Tc-miR-10b-3p	UCGACUGGCGUUCAAGGUGAA	CGACUGG	317	27.2508		Tc-miR-105-2	GCAUAUGCUAGACUCCUUG	CAUAUGC	100	9.3254		Tc-miR-1237-5p	CGGUCGGGCUGGGGCGCGAAGCGGG	GGUCGGG	589	50.6332	CGGUCGGGCUGGGGCGCGAAGCGGG	GGUCGGG	154	14.3611	-1.81792
Tc-miR-1175-3p	UGAGAUUCUCAUUCCUCCAUUUAA	GAGAUUC	544	46.7648		Tc-miR-105b	GCAUAUGCUAGACUCCUUGGU	CAUAUGC	263	24.5257		Tc-miR-1247-3p	CGGGAACGUGAGCUGGGG	GGGAACG	2618	225.056	AGGGAACGUGAGCUGGGC	GGGAACG	4600	428.967	0.930585
Tc-miR-1175-5p	AAGUGGAGGAUUGGGUCUGCACU	AGUGGAG	1357	116.654		Tc-miR-107	AGCAGCAUUGUACAGGGCUAU	GCAGCAU	473	44.109		Tc-miR-1250	ACGUUGCUGAAUCGUGGACAUU	CGUUGCU	9418	809.616	ACGUUGCUGAAGUGUGGACAUU	CGUUGCU	4907	457.596	-0.823163
Tc-miR-1193-5p	UGGUAGAGCGGUGGACUGUAGA	GGUAGAG	682	58.628		Tc-miR-10a	UACCCUGUAGAUCCGAAUUUG	ACCCUGU	243	22.6607		Tc-miR-1254	ACCUGGAGUGGAGCCUGCGGCU	CCUGGAG	14445	1241.76	ACCUGGAGUGGAGCCUGCGGCU	CCUGGAG	35446	3305.47	1.41247
Tc-miR-1194	GAGCGAGUACUGUAGAUCCU	AGCGAGU	483	41.521		Tc-miR-10a-5p	UACCCUGUAGAUCCGAAUUUGU	ACCCUGU	249	23.2202		Tc-miR-125b	UGACUAGACUGAUAAUUGGCUC	GACUAGA	401	34.4719	UGACUAGACUGAUAAUUGGCUC	GACUAGA	698	65.0911	0.917039
Tc-miR-1205	UCUCAGUGGUUUGCGUUGAA	CUCAGUG	1276	109.691		Tc-miR-10b	UACCCUGUAGUACCGAGCU	ACCCUGU	20578	1918.97		Tc-miR-1260a	AAUCCCACUCUCGUCACCA	AUCCCAC	4189	360.106	AAUCCCACUCUCGUCACCA	AUCCCAC	5874	547.772	0.605153
Tc-miR-1224-5p	GUGGAGGAGGUGGAGGAGGUGGAG	UGGAGGA	197	16.9351		Tc-miR-1175-3p	UGAGAUUCUCAUUCCUCCAUUUAA	GAGAUUC	106	9.8849		Tc-miR-1261	UGGAUAAGGCUUCGGACUUC	GGAUAAG	740	63.6139	UGGAUAAGGCUUCGGACUUC	GGAUAAG	571	53.2479	-0.256617
Tc-miR-1227	GAGGCGGCGGAGGCGGUGGUGG	AGGCGGC	307	26.3912		Tc-miR-1175-5p	AAGUGGAGGAUUGGGUCUGCACU	AGUGGAG	8397	783.052		Tc-miR-1268a	CGGGCGUGGUGGUGGGGG	GGGCGUG	656	56.3929	CGGGCGUGGUGGUGGGGG	GGGCGUG	857	79.9184	0.503014
Tc-miR-1233-5p	AGUGGGAGGCCUGGGCCGACAG	GUGGGAG	314	26.9929		Tc-miR-1183	CACUGUAGGUAAGGGAAGUCGGCA	ACUGUAG	28277	2636.94		Tc-miR-1269a	CGGGACUGAGCCGUCAGUGG	GGGACUG	174	14.9579	CGGGACUGAGCCGUGCAGUG	GGGACUG	491	45.7876	1.61405
Tc-miR-1237-5p	CGGUCGGGCUGGGGCGCGAAGCGGG	GGUCGGG	589	50.6332		Tc-miR-1205	UCUCAGUGGUUUGCGUUGAAG	CUCAGUG	1342	125.147		Tc-miR-127	AUCGAUCGUCUGACUUGGGU	UCGAUCG	22761	1956.64	AUCGAUCGUCUGACUUGGGU	UCGAUCG	38912	3628.69	0.891067
Tc-miR-1246	AAAUGGAUUUUUGGAGCAGGGAG	AAUGGAU	359	30.8613		Tc-miR-1224-5p	GUGGACUGGAGGAGGGGAG	UGGACUG	271	25.2718		Tc-miR-1273h-5p	CUGGGCCGGUCGGGCUGCAGU	UGGGCCG	11821	1016.19	CUGGGCCGGUCGGGCUGCAGU	UGGGCCG	44534	4152.96	2.03097
Tc-miR-1247-3p	CGGGAACGUGAGCUGGGG	GGGAACG	2618	225.056		Tc-miR-1228	GUGGGCGGCGGCGGAGUGGG	UGGGCGG	266	24.8055		Tc-miR-127-3p	AUCGAUCGUCUGACUUGG	UCGAUCG	16433	1412.66	AUCGAUCGUCUGACUUGG	UCGAUCG	18679	1741.89	0.302238
Tc-miR-1250	ACGUUGCUGAAUCGUGGACAUU	CGUUGCU	9418	809.616		Tc-miR-1237-5p	CGGUCGGGCUGGGGCGCGAAGCGGG	GGUCGGG	154	14.3611		Tc-miR-132-3p	UAACAGUCUACAGCCAUGGUCG	AACAGUC	1123	96.5384	UAACAGUCUACAGCCAUGGUCG	AACAGUC	3617	337.299	1.80485
Tc-miR-1254	ACCUGGAGUGGAGCCUGCGGCU	CCUGGAG	14445	1241.76		Tc-miR-124	UAAGGCACGCGGUGAAUGC	AAGGCAC	110	10.2579		Tc-miR-133	AUUGGUCCCCUUCAACCAGCUAA	UUGGUCC	407	34.9877	AUUGGUCCCCUUCAACCAGCUAA	UUGGUCC	940	87.6585	1.32505
Tc-miR-125b	UGACUAGACUGAUAAUUGGCUC	GACUAGA	401	34.4719		Tc-miR-124-3p	UAAGGCACGCGGUGAAUGCCAA	AAGGCAC	111	10.3512		Tc-miR-133-3p	AUUGGUCCCCUUCAACCAGCUA	UUGGUCC	427	36.7069	AUUGGUCCCCUUCAACCAGCUA	UUGGUCC	991	92.4144	1.33207
Tc-miR-1260	AUCAACCAACCGCUGCUACCA	UCAACCA	950	81.6665		Tc-miR-1247-3p	AGGGAACGUGAGCUGGGC	GGGAACG	4600	428.967		Tc-miR-133b	UUGGUCCCCUUCAACCAGCUA	UGGUCCC	420	36.1052	UUGGUCCCCUUCAACCAGCUA	UGGUCCC	962	89.7101	1.31306
Tc-miR-1260a	AAUCCCACUCUCGUCACCA	AUCCCAC	4189	360.106		Tc-miR-1250	ACGUUGCUGAAGUGUGGACAUU	CGUUGCU	4907	457.596		Tc-miR-133b-5p	UGGCUGCUAGAUGGUCGCAU	GGCUGCU	15389	1322.91	UGGCUGCUAGAUGGUCGCAU	GGCUGCU	7359	686.254	-0.946902
Tc-miR-1261	UGGAUAAGGCUUCGGACUUC	GGAUAAG	740	63.6139		Tc-miR-1254	ACCUGGAGUGGAGCCUGCGGCU	CCUGGAG	35446	3305.47		Tc-miR-133c-3p	UUGGUCCCCUUCAACCAGCUACA	UGGUCCC	405	34.8157	UUGGUCCCCUUCAACCAGCUAC	UGGUCCC	925	86.2597	1.30895
Tc-miR-1266-5p	CCACUGGGCGAGAACAGGGCU	CACUGGG	4298	369.476		Tc-miR-125a-3p	GUAGUUUCUUGGUCAUCUGGAUA	UAGUUUC	145	13.5218		Tc-miR-1343-3p	GGGUGGCGAGACGAUCGGU	GGUGGCG	45937	3948.96	GGGUGGCGAGACGAUCGGU	GGUGGCG	42830	3994.06	0.0163812
Tc-miR-1268a	CGGGCGUGGUGGUGGGGG	GGGCGUG	656	56.3929		Tc-miR-125b	UGACUAGACUGAUAAUUGGCUC	GACUAGA	698	65.0911		Tc-miR-1351-3p	UUGGAGUUUGACUGGGGCGGU	UGGAGUU	20991	1804.49	UUGAGCGUUUGACUGGGGCGGU	UGAGCGU	41078	3830.68	1.08601
Tc-miR-1269a	CGGGACUGAGCCGUCAGUGG	GGGACUG	174	14.9579		Tc-miR-125b-3p	ACACAGCAGGCUCAUGGACC	CACAGCA	518	48.3054		Tc-miR-1371	UAGAGCUGAGGACUGUAGA	AGAGCUG	1859	159.809	UAGAGCUGAGGACUGUAGA	AGAGCUG	958	89.3371	-0.839013
Tc-miR-127	AUCGAUCGUCUGACUUGGGU	UCGAUCG	22761	1956.64		Tc-miR-1260a	AAUCCCACUCUCGUCACCA	AUCCCAC	5874	547.772		Tc-miR-1386	CGAGUCCUGCCUGGCUCGCCA	GAGUCCU	8112	697.346	GACUCCUGGCUGGCGCACCA	ACUCCUG	3765	351.1	-0.989992
Tc-miR-1271	GUGUCCUGCCUGGGUCGCCAAGG	UGUCCUG	9299	799.386		Tc-miR-1261	UGGAUAAGGCUUCGGACUUC	GGAUAAG	571	53.2479		Tc-miR-1-3p	UGGAAUGUAAAGAAGUAUGUA	GGAAUGU	164424	14134.7	UGGAAUGUAAAGAAGUAUGUA	GGAAUGU	42399	3953.86	-1.8379
Tc-miR-1273h-5p	CUGGGCCGGUCGGGCUGCAGU	UGGGCCG	11821	1016.19		Tc-miR-1268a	CGGGCGUGGUGGUGGGGG	GGGCGUG	857	79.9184		Tc-miR-140	ACCACAGGGUAGAACCACGGA	CCACAGG	171	14.7	ACCACAGGGUAGAACCACGGA	CCACAGG	206	19.2103	0.386064
Tc-miR-127-3p	AUCGAUCGUCUGACUUGG	UCGAUCG	16433	1412.66		Tc-miR-1269a	CGGGACUGAGCCGUGCAGUG	GGGACUG	491	45.7876		Tc-miR-1400-3p	CAUCCCACUCCGUGCACCA	AUCCCAC	1071	92.0682	CAUCCCACUCCGUGCACCA	AUCCCAC	662	61.734	-0.576638
Tc-miR-1290	AUGGAUUUUUGGAGCAGGGAGA	UGGAUUU	198	17.021		Tc-miR-127	AUCGAUCGUCUGACUUGGGU	UCGAUCG	38912	3628.69		Tc-miR-140-3p	UACCACAGGGUAGAACCACGGAC	ACCACAG	155	13.3245	UACCACAGGGUAGAACCACGGAC	ACCACAG	182	16.9722	0.349092
Tc-miR-132-3p	UAACAGUCUACAGCCAUGGUCG	AACAGUC	1123	96.5384		Tc-miR-1273f	GGAUGAUGAGGUUGUAGU	GAUGAUG	1966	183.337		Tc-miR-1412	UGAGUGUGGACGCGGCGAGG	GAGUGUG	29960	2575.5	UGAGUGUGGACGCGGCGAGG	GAGUGUG	76761	7158.25	1.47475
Tc-miR-133	AUUGGUCCCCUUCAACCAGCUAA	UUGGUCC	407	34.9877		Tc-miR-1273h-5p	CUGGGCCGGUCGGGCUGCAGU	UGGGCCG	44534	4152.96		Tc-miR-1422f-3p	AAAAAAUGUUUGACUGUU	AAAAAUG	379	32.5806	AAAAAAUGUUUGACUGUU	AAAAAUG	275	25.6448	-0.345347
Tc-miR-1331	GGGGGUGGGGGUGGUGGUG	GGGGUGG	238	20.4596		Tc-miR-127-3p	AUCGAUCGUCUGACUUGG	UCGAUCG	18679	1741.89		Tc-miR-1422q-3p	GAAUAACUGUAGCUGAUUGCAUGG	AAUAACU	19357	1664.02	UGAAUAACUGUAUCUGAUCGCAUG	GAAUAAC	15103	1408.41	-0.240604
Tc-miR-133-3p	AUUGGUCCCCUUCAACCAGCUA	UUGGUCC	427	36.7069		Tc-miR-1287	UGAUGGUCGUGGGUUCGAG	GAUGGUC	286	26.6706		Tc-miR-1451-3p	CGUAUCGCUGCGUGAGAGGU	GUAUCGC	352	30.2596	CGUAUCGCUGCGUGAGAGGU	GUAUCGC	574	53.5276	0.82289
Tc-miR-133b	UUGGUCCCCUUCAACCAGCUA	UGGUCCC	420	36.1052		Tc-miR-132	UAACAGUCUACAGCCAUGGUCGU	AACAGUC	3405	317.529		Tc-miR-1491	CCACUGGUGCAGAUCUUGGU	CACUGGU	10748	923.949	CCACUGGUGCAGAUCUUGGU	CACUGGU	9887	922	-0.00304741
Tc-miR-133b-5p	UGGCUGCUAGAUGGUCGCAU	GGCUGCU	15389	1322.91		Tc-miR-1322	GAUGGCUGCUGCAGAAUGCUU	AUGGCUG	321	29.9344		Tc-miR-149-3p	GAGGGACGGACGGGGGCAUC	AGGGACG	41732	3587.48	GAGGGACGGACGGGGGCUUU	AGGGACG	34178	3187.23	-0.17067
Tc-miR-133c-3p	UUGGUCCCCUUCAACCAGCUACA	UGGUCCC	405	34.8157		Tc-miR-132-3p	UAACAGUCUACAGCCAUGGUCG	AACAGUC	3617	337.299		Tc-miR-1558	CUGCAGUGUGAUGUGAGCUCG	UGCAGUG	14545	1250.36	CUGCAGUGUGAAGGGAGCUCGG	UGCAGUG	21181	1975.21	0.659664
Tc-miR-1343-3p	GGGUGGCGAGACGAUCGGU	GGUGGCG	45937	3948.96		Tc-miR-133	AUUGGUCCCCUUCAACCAGCUAA	UUGGUCC	940	87.6585		Tc-miR-1579	GUGGCGGGAGAGGAGGGCG	UGGCGGG	8017	689.179	GUGGCGGGAGAGGAGGGCG	UGGCGGG	7574	706.304	0.0354093
Tc-miR-1351-3p	UUGGAGUUUGACUGGGGCGGU	UGGAGUU	20991	1804.49		Tc-miR-133-3p	AUUGGUCCCCUUCAACCAGCUA	UUGGUCC	991	92.4144		Tc-miR-1591-3p	CAGGACUGUGGCCAUGGAAGUCGGA	AGGACUG	16961	1458.05	CAGGACUGUGGCCAUGGAAGUCGGA	AGGACUG	55442	5170.17	1.82617
Tc-miR-1367-5p	AUGCGUAGAGGACGGGCCG	UGCGUAG	233	20.0298		Tc-miR-133a	UUGGUCCCCUUCAACCAGCUAG	UGGUCCC	921	85.8867		Tc-miR-1603	GUGGUUGGUGGUGCAUGUC	UGGUUGG	374	32.1508	GGUGGUUGGUGGUGCAUGUC	GUGGUUG	1017	94.839	1.56063
Tc-miR-1371	UAGAGCUGAGGACUGUAGA	AGAGCUG	1859	159.809		Tc-miR-133b	UUGGUCCCCUUCAACCAGCUA	UGGUCCC	962	89.7101		Tc-miR-1654	UGGUGGUGGACGGAGUGAG	GGUGGUG	8171	702.418	UGGUGGUGGACGGAGUGAG	GGUGGUG	5598	522.034	-0.428185
Tc-miR-1386	CGAGUCCUGCCUGGCUCGCCA	GAGUCCU	8112	697.346		Tc-miR-133b-5p	UGGCUGCUAGAUGGUCGCAU	GGCUGCU	7359	686.254		Tc-miR-1680-3p	ACAGGACUGUGUAUCAGAGGCUGA	CAGGACU	175	15.0438	ACAGGACUGUGUAUCAGAGGCUGA	CAGGACU	268	24.992	0.732297
Tc-miR-1391-5p	UCGUCGUAUCGGGUGGGCGA	CGUCGUA	2263	194.538		Tc-miR-133c-3p	UUGGUCCCCUUCAACCAGCUAC	UGGUCCC	925	86.2597		Tc-miR-1692	GGUUAGCUCAGUCGGUAGAG	GUUAGCU	145023	12466.9	GUUCUCAGUUGGUGGAGU	UUCUCAG	1059	98.7557	-6.98002
Tc-miR-1-3p	UGGAAUGUAAAGAAGUAUGUA	GGAAUGU	164424	14134.7		Tc-miR-1343-3p	GGGUGGCGAGACGAUCGGU	GGUGGCG	42830	3994.06		Tc-miR-1693	GCAAUUAUGAAGCUGGAUG	CAAUUAU	113	9.714	GCAAUUAUGAAGCUGGAUG	CAAUUAU	126	11.75	0.274523
Tc-miR-140	ACCACAGGGUAGAACCACGGA	CCACAGG	171	14.7		Tc-miR-1345	GCCUGUACGAGCUGGACGUG	CCUGUAC	150	13.9881		Tc-miR-1694	GAGGACGACGCUUGCUGAGCGGA	AGGACGA	2468	212.161	GAGGACGACGCUUGCUGAGCGGA	AGGACGA	2464	229.777	0.115076
Tc-miR-1400-3p	CAUCCCACUCCGUGCACCA	AUCCCAC	1071	92.0682		Tc-miR-1346	UGGGUUGUGGUGCGGCGGG	GGGUUGU	586	54.6467		Tc-miR-1728-5p	UGGGAUCCUUGAAGACUGA	GGGAUCC	1322	113.645	UGUGAUCCUUGAAGACUGA	GUGAUCC	1823	170.001	0.581008
Tc-miR-1400-5p	GUGGGAGGGCUAUGGGAG	UGGGAGG	844	72.5542		Tc-miR-1351-3p	UUGAGCGUUUGACUGGGGCGGU	UGAGCGU	41078	3830.68		Tc-miR-1797	GCUUGGAACUGACGCAUAACUUCG	CUUGGAA	156	13.4105	GACUUGGAACUGGCAGGGACUCGG	ACUUGGA	128894	12019.8	9.80784
Tc-miR-140-3p	UACCACAGGGUAGAACCACGGAC	ACCACAG	155	13.3245		Tc-miR-1356	CCAGGAAGGUUUGAGGGGG	CAGGAAG	173	16.1329		Tc-miR-181a-2-3p	ACCCGACCGUUGCUUAGCUUG	CCCGACC	748	64.3016	ACCCGACCGUUGCUUAGCUUG	CCCGACC	1835	171.121	1.41209
Tc-miR-1408	CGGCGGCGGUAGUGGUGGUG	GGCGGCG	346	29.7438		Tc-miR-135a-1-3p	UGAUGGAUGGAUAGCCUGA	GAUGGAU	619	57.7241		Tc-miR-181b-5p	GAAUUAGCAGUGCGUCGGUGAGU	AAUUAGC	155	13.3245	GAAUUAGCAGUGCGUCGGUGAGU	AAUUAGC	375	34.9701	1.39204
Tc-miR-1412	UGAGUGUGGACGCGGCGAGG	GAGUGUG	29960	2575.5		Tc-miR-1369	UGGACGAGAGGAGGGAAAGG	GGACGAG	263	24.5257		Tc-miR-1822-3p	GAGCUGCCCUAUGAAAGACUGA	AGCUGCC	282	24.2421	GAGCUGCCCUAUGAAAGACUGA	AGCUGCC	171	15.9464	-0.604284
Tc-miR-1422f-3p	AAAAAAUGUUUGACUGUU	AAAAAUG	379	32.5806		Tc-miR-1371	UAGAGCUGAGGACUGUAGA	AGAGCUG	958	89.3371		Tc-miR-185-5p	UGGAGAGAAAGGCAGUUCCUGA	GGAGAGA	122	10.4877	UGGAGAGAAAGGCAGUUCCUGA	GGAGAGA	146	13.615	0.376499
Tc-miR-1422q-3p	GAAUAACUGUAGCUGAUUGCAUGG	AAUAACU	19357	1664.02		Tc-miR-1386	GACUCCUGGCUGGCGCACCA	ACUCCUG	3765	351.1		Tc-miR-188	CUCCCUUGGCAUGGGAGAGGGCUG	UCCCUUG	214	18.3965	CUCCCUUGGCAUGGGAGAGGGCUG	UCCCUUG	210	19.5833	0.0901926
Tc-miR-1451-3p	CGUAUCGCUGCGUGAGAGGU	GUAUCGC	352	30.2596		Tc-miR-1-3p	UGGAAUGUAAAGAAGUAUGUA	GGAAUGU	42399	3953.86		Tc-miR-188-5p	CUCCCUUGGCAUGGGAGAGGG	UCCCUUG	283	24.328	CUCCCUUGGCAUGGGAGAGGG	UCCCUUG	173	16.1329	-0.592612
Tc-miR-1478	UGAACUAUGUCUGAGCAGGAUGA	GAACUAU	24479	2104.33		Tc-miR-140	ACCACAGGGUAGAACCACGGA	CCACAGG	206	19.2103		Tc-miR-1896	UGGACGGAGUGAGAGGAGG	GGACGGA	7990	686.858	UGGACGGAGUGAGAGGAGG	GGACGGA	2800	261.11	-1.39535
Tc-miR-1491	CCACUGGUGCAGAUCUUGGU	CACUGGU	10748	923.949		Tc-miR-1400-3p	CAUCCCACUCCGUGCACCA	AUCCCAC	662	61.734		Tc-miR-190-3p	ACCAAGGAGUCUAGCAUAUGCGCA	CCAAGGA	3446	296.235	ACCAAGGAGUCUAGCAUAUGCGCA	CCAAGGA	6296	587.125	0.986929
Tc-miR-149-3p	GAGGGACGGACGGGGGCAUC	AGGGACG	41732	3587.48		Tc-miR-140-3p	UACCACAGGGUAGAACCACGGAC	ACCACAG	182	16.9722		Tc-miR-191	CAACGGAAUCCCAAAAGCAGCU	AACGGAA	132	11.3473	CAACGGAAUCCCAAAAGCAGCU	AACGGAA	124	11.5635	0.0272291
Tc-miR-1498	AUGGAAUAGUAGAAUAGGAUCUCGG	UGGAAUA	23778	2044.07		Tc-miR-1410	GAGGAACGGAGUCGGGAUUG	AGGAACG	349	32.5455		Tc-miR-191-5p	CAACGGAAUCCCAAAAGCAGCUG	AACGGAA	137	11.7772	CAACGGAAUCCCAAAAGCAGCUG	AACGGAA	128	11.9365	0.0193833
Tc-miR-150-3p	CUGGUACGGACUCGGGGAA	UGGUACG	486	41.7789		Tc-miR-1412	UGAGUGUGGACGCGGCGAGG	GAGUGUG	76761	7158.25		Tc-miR-1947-5p	AGGACGACGCUUGCUGAGUGGU	GGACGAC	1139	97.9138	AGGACGACGCUUGCUGAGUGGU	GGACGAC	517	48.2122	-1.02211
Tc-miR-1504	GGUGUAUUGGAGUUGGGUU	GUGUAUU	140	12.0351		Tc-miR-1422f-3p	AAAAAAUGUUUGACUGUU	AAAAAUG	275	25.6448		Tc-miR-1957a	CAGUGGUAGAGCAUUCGACUG	AGUGGUA	900	77.3683	CAGUCGGUAGAGCAUCAGACU	AGUCGGU	540	50.357	-0.61955
Tc-miR-1538	GCGGCCCGGGUUCUGUUCCC	CGGCCCG	10451	898.418		Tc-miR-1422q-3p	UGAAUAACUGUAUCUGAUCGCAUG	GAAUAAC	15103	1408.41		Tc-miR-1a-3p	UGGAAUGUAAAGAAGUAUGUAA	GGAAUGU	152589	13117.3	UGGAAUGUAAAGAAGUAUGUAA	GGAAUGU	39044	3641	-1.84906
Tc-miR-153a-5p	GGCAUUUGAUCGUGUAUUUGCGGCU	GCAUUUG	113	9.714		Tc-miR-1434	GUGCGUGAGGUGGAAGACUU	UGCGUGA	261	24.3392		Tc-miR-1c	UGGAAUGUAAAGAAGUAUGUG	GGAAUGU	20592	1770.19	UGGAAUGUAAAGAAGUAUGUG	GGAAUGU	6449	601.393	-1.55752
Tc-miR-1543	UUCGAGUCCUGUCUAGGUCGCCA	UCGAGUC	815	70.0613		Tc-miR-1451-3p	CGUAUCGCUGCGUGAGAGGU	GUAUCGC	574	53.5276		Tc-miR-1c-3p	UGGAAUGUAAAGAAGUAUGUAC	GGAAUGU	135571	11654.3	UGGAAUGUAAAGAAGUAUGUAC	GGAAUGU	34668	3232.92	-1.84996
Tc-miR-1558	CUGCAGUGUGAUGUGAGCUCG	UGCAGUG	14545	1250.36		Tc-miR-145-3p	AUUCCCUGGAAUCGGUUCU	UUCCCUG	481	44.855		Tc-miR-219-3p	AGAACUGGCACGGACUCG	GAACUGG	19194	1650.01	AGAACUGGCACGGACUCG	GAACUGG	55419	5168.03	1.64714
Tc-miR-1562-5p	GCAGACUGUAGAGUGGAGAGGUGC	CAGACUG	144	12.3789		Tc-miR-1491	CCACUGGUGCAGAUCUUGGU	CACUGGU	9887	922		Tc-miR-221	AGCUACAUUGUCUGCUGGGUUU	GCUACAU	205	17.6228	AGCUACAUUGUCUGCUGGGUUU	GCUACAU	291	27.1368	0.622807
Tc-miR-1579	GUGGCGGGAGAGGAGGGCG	UGGCGGG	8017	689.179		Tc-miR-149-3p	GAGGGACGGACGGGGGCUUU	AGGGACG	34178	3187.23		Tc-miR-221-3p	AGCUACAUUGUCUGCUGGGUUUC	GCUACAU	207	17.7947	AGCUACAUUGUCUGCUGGGUUUC	GCUACAU	258	24.0595	0.435159
Tc-miR-1591-3p	CAGGACUGUGGCCAUGGAAGUCGGA	AGGACUG	16961	1458.05		Tc-miR-151-3p	CUAGAACUGGGCUCCUGGG	UAGAACU	6420	598.689		Tc-miR-222-3p	AGCUACAUCUGGCUACUGGGUCUCA	GCUACAU	100	8.5965	AGCUACAUCUGGCUACUGGGUCUCU	GCUACAU	139	12.9623	0.5925
Tc-miR-1599	UAAGCGGAGGAAAAGAAAAAAA	AAGCGGA	3885	333.973		Tc-miR-153-5p	UCUCGUGGACCGUUGCAGCU	CUCGUGG	17822	1661.97		Tc-miR-222-5p	GGCUCAGUGGUCUAGUGGUAUGAUU	GCUCAGU	1183	101.696	GGCUCAGUGGUCUAGUGGUAUGAUU	GCUCAGU	1244	116.008	0.189952
Tc-miR-1603	GUGGUUGGUGGUGCAUGUC	UGGUUGG	374	32.1508		Tc-miR-1558	CUGCAGUGUGAAGGGAGCUCGG	UGCAGUG	21181	1975.21		Tc-miR-222a	AGCUACAUCUGGCUACUGGGUCUC	GCUACAU	118	10.1438	AGCUACAUCUGGCUACUGGGUCUC	GCUACAU	173	16.1329	0.669408
Tc-miR-1654	UGGUGGUGGACGGAGUGAG	GGUGGUG	8171	702.418		Tc-miR-1579	GUGGCGGGAGAGGAGGGCG	UGGCGGG	7574	706.304		Tc-miR-222a-5p	GGCUCAGUGGUCUAGUGGUAUGAUUC	GCUCAGU	4612	396.469	GGCUCAGUGGUCUAGUGGUAUGAUUC	GCUCAGU	272	25.365	-3.9663
Tc-miR-1658-3p	GAGCUGUUGUGGUUGCUGGAUGG	AGCUGUU	8277	711.53		Tc-miR-1584	CAGGGUGGGUGGGCUAGG	AGGGUGG	441	41.1249		Tc-miR-228	AAUGGCACUAGAUGAAUUCACGG	AUGGCAC	923	79.3455	AAUGGCACUAGAUGAAUUCACGG	AUGGCAC	587	54.7399	-0.535556
Tc-miR-1664-5p	CGCAGUCAAGAGAGAACAGG	GCAGUCA	485	41.6929		Tc-miR-1591-3p	CAGGACUGUGGCCAUGGAAGUCGGA	AGGACUG	55442	5170.17		Tc-miR-2303	UCUGAAUGACUGUAGCUGAUCG	CUGAAUG	15694	1349.13	UCUGAAUGACUGUAGCUGAUC	CUGAAUG	30739	2866.53	1.08727
Tc-miR-1680-3p	ACAGGACUGUGUAUCAGAGGCUGA	CAGGACU	175	15.0438		Tc-miR-15a	UAUCGACGGGAUGGUUUG	AUCGACG	376	35.0634		Tc-miR-235-3p	UAUUGCACUCGUCCCGGCCUG	AUUGCAC	2405	206.745	UAUUGCACUCGUCCCGGCCUG	AUUGCAC	5579	520.263	1.33139
Tc-miR-1681	GUUGACACUGAAUGUCUUGCGGAUG	UUGACAC	335	28.7982		Tc-miR-1600	UGGGCGGCAACAGAUGGGCA	GGGCGGC	7778	725.327		Tc-miR-236	UAAUACUGUCAGGUAAUGACGAU	AAUACUG	489	42.0368	UAAUACUGUCAGGUAAUGACGAU	AAUACUG	249	23.2202	-0.856272
Tc-miR-1692	GGUUAGCUCAGUCGGUAGAG	GUUAGCU	145023	12466.9		Tc-miR-1603	GGUGGUUGGUGGUGCAUGUC	GUGGUUG	1017	94.839		Tc-miR-236-3p	UAAUACUGUCAGGUAAUGACGA	AAUACUG	458	39.3719	UAAUACUGUCAGGUAAUGACGA	AAUACUG	235	21.9146	-0.845274
Tc-miR-1693	GCAAUUAUGAAGCUGGAUG	CAAUUAU	113	9.714		Tc-miR-1654	UGGUGGUGGACGGAGUGAG	GGUGGUG	5598	522.034		Tc-miR-2371	UCUAUUUUGUUGGUUUUCU	CUAUUUU	1153	99.1173	UCUAUUUUGUUGGUUUUCU	CUAUUUU	222	20.7023	-2.25935
Tc-miR-1694	GAGGACGACGCUUGCUGAGCGGA	AGGACGA	2468	212.161		Tc-miR-1680-3p	ACAGGACUGUGUAUCAGAGGCUGA	CAGGACU	268	24.992		Tc-miR-239-5p	UUUGUACUCCGGCUAAGGUGCU	UUGUACU	6474	556.536	UUUGUACUCCGGCUAAGGUGCUG	UUGUACU	4651	433.723	-0.3597
Tc-miR-1704	ACAGCAGUUGAAUGGGGGUCA	CAGCAGU	2955	254.026		Tc-miR-1692	GUUCUCAGUUGGUGGAGU	UUCUCAG	1059	98.7557		Tc-miR-2-3p	UAUCACAGCCAGCUUUGAUGUGC	AUCACAG	525	45.1315	UAUCACAGCCAGCUUUGAUGUGC	AUCACAG	138	12.869	-1.81023
Tc-miR-1728-5p	UGGGAUCCUUGAAGACUGA	GGGAUCC	1322	113.645		Tc-miR-1693	GCAAUUAUGAAGCUGGAUG	CAAUUAU	126	11.75		Tc-miR-240-3p	UACUGGCCUUCUAAACUCAA	ACUGGCC	1495	128.517	UACUGGCCUUCUAAACUCAA	ACUGGCC	4334	404.162	1.65297
Tc-miR-1763	AGAGGGACGGGAGCGGGCGGGGGG	GAGGGAC	175	15.0438		Tc-miR-1694	GAGGACGACGCUUGCUGAGCGGA	AGGACGA	2464	229.777		Tc-miR-2407	CUUGGCAUGGGAGAGGGCUGG	UUGGCAU	21885	1881.34	CUUGGCAUGGGAGAGGGCUGG	UUGGCAU	1098	102.393	-4.19958
Tc-miR-1777	GCGGCGGUGGCGGUGGCGGCG	CGGCGGU	274	23.5543		Tc-miR-1728-5p	UGUGAUCCUUGAAGACUGA	GUGAUCC	1823	170.001		Tc-miR-2418	UGCGAGAUGAGUGUGGACGCGGCG	GCGAGAU	74664	6418.47	UGCGAGAUGAGUGUGGACGCGGCG	GCGAGAU	166434	15520.6	1.27388
Tc-miR-1777b	GGCGGAGGUGGUGGAGGCGGGG	GCGGAGG	116	9.9719		Tc-miR-1754-5p	UCGUGUGGAGCUGUUAGAUGG	CGUGUGG	114	10.6309		Tc-miR-243-5p	UGAUCUCGGUGUGAACGUC	GAUCUCG	9408	808.756	UGAUCUCGGUGUGAACGUC	GAUCUCG	4649	433.536	-0.899552
Tc-miR-1789	GAUGGGUGUAUUUGCGGCUGAUAUG	AUGGGUG	8561	735.944		Tc-miR-1755	UCGGUGAUUGGUGGUGCAUG	CGGUGAU	2549	237.704		Tc-miR-2478	GAAUCCCACUCUCGUCACCA	AAUCCCA	17803	1530.43	GAAUCCCACUCUCGUCACCA	AAUCCCA	9516	887.402	-0.786277
Tc-miR-1797	GCUUGGAACUGACGCAUAACUUCG	CUUGGAA	156	13.4105		Tc-miR-1770	UGCGGGGAGAGGGAGGAGG	GCGGGGA	423	39.4463		Tc-miR-250	AAUACCGGCAACUGUUGGGCA	AUACCGG	122	10.4877	AAUCACGAGAACUUGGUGGCUCCA	AUCACGA	2575	240.128	4.51704
Tc-miR-181a-2-3p	ACCCGACCGUUGCUUAGCUUG	CCCGACC	748	64.3016		Tc-miR-1790	AGGGGAGGGGGUGGGGCA	GGGGAGG	165	15.3869		Tc-miR-252	CUAAGUAGUAGUGCCGCAGGU	UAAGUAG	3763	323.485	CUAAGUAGUAGUGCCGCAGGU	UAAGUAG	8661	807.67	1.32007
Tc-miR-181b-5p	GAAUUAGCAGUGCGUCGGUGAGU	AAUUAGC	155	13.3245		Tc-miR-1797	GACUUGGAACUGGCAGGGACUCGG	ACUUGGA	128894	12019.8		Tc-miR-2525-3p	UCCGUCGGCAACUGUUGGGC	CCGUCGG	47292	4065.44	UCCGUCGGCAACUGUUGGGC	CCGUCGG	33716	3144.14	-0.370747
Tc-miR-1822-3p	GAGCUGCCCUAUGAAAGACUGA	AGCUGCC	282	24.2421		Tc-miR-1811	AUAUGGCAGCGCUGGGUGCAAC	UAUGGCA	331	30.867		Tc-miR-252-5p	UAAGUAGUAGUGCCGCAGGUAA	AAGUAGU	3752	322.54	UAAGUAGUAGUGCCGCAGGUAA	AAGUAGU	8587	800.77	1.31191
Tc-miR-182-3p	UGGUUCUGACGUGCAAAU	GGUUCUG	2987	256.777		Tc-miR-181a-2-3p	ACCCGACCGUUGCUUAGCUUG	CCCGACC	1835	171.121		Tc-miR-252a	CUAAGUACUGGGCCGGUCGGGC	UAAGUAC	11337	974.582	CUAAGUACUGGGCCGGUCGGG	UAAGUAC	22363	2085.43	1.09749
Tc-miR-1832b-3p	AGUGGCAGAGCAUUCGACUGUAG	GUGGCAG	469	40.3175		Tc-miR-181b-5p	GAAUUAGCAGUGCGUCGGUGAGU	AAUUAGC	375	34.9701		Tc-miR-252b	CUAAGUAGUAGUGCCGCAGGUAA	UAAGUAG	3861	331.91	CUAAGUAGUAGUGCCGCAGGUAA	UAAGUAG	8829	823.337	1.31069
Tc-miR-184	UAGACGCAGAGAACUGAAAC	AGACGCA	207	17.7947		Tc-miR-1822-3p	GAGCUGCCCUAUGAAAGACUGA	AGCUGCC	171	15.9464		Tc-miR-25-3p	CAUUGCACUUGUCUCGGUCUGA	AUUGCAC	186	15.9894	CAUUGCACUUGUCUCGGUCUGA	AUUGCAC	195	18.1845	0.185593
Tc-miR-185-5p	UGGAGAGAAAGGCAGUUCCUGA	GGAGAGA	122	10.4877		Tc-miR-1827	UGAAGCGUAGACAUUGAAU	GAAGCGU	8039	749.667		Tc-miR-254-3p	GUGCAAAUCGUUCGUCUGAC	UGCAAAU	9913	852.168	UGCAAAUCGUUCGUCUGAC	GCAAAUC	34708	3236.65	1.92529
Tc-miR-187-5p	GUCAAGACAGAACAGGGCG	UCAAGAC	304	26.1333		Tc-miR-185	UGGAGAGAAAGGCAGUUCCUGAU	GGAGAGA	125	11.6567		Tc-miR-256	UGGCAUGAAUGAAGACUGUAC	GGCAUGA	107	9.1982	AUGGCAUGAAUGAAGACUGUA	UGGCAUG	230	21.4484	1.22145
Tc-miR-188	CUCCCUUGGCAUGGGAGAGGGCUG	UCCCUUG	214	18.3965		Tc-miR-185-5p	UGGAGAGAAAGGCAGUUCCUGA	GGAGAGA	146	13.615		Tc-miR-265	UGAGGGACGGACGGGGGCAU	GAGGGAC	56790	4881.94	UGAGGGACGGACGGGGGCAU	GAGGGAC	231054	21546.6	2.14194
Tc-miR-188-5p	CUCCCUUGGCAUGGGAGAGGG	UCCCUUG	283	24.328		Tc-miR-188	CUCCCUUGGCAUGGGAGAGGGCUG	UCCCUUG	210	19.5833		Tc-miR-279	UGACUAGAUCCAUACUCAGCU	GACUAGA	30257	2601.04	UGACUAGAUCCAUACUCAGCU	GACUAGA	6026	561.947	-2.21058
Tc-miR-1896	UGGACGGAGUGAGAGGAGG	GGACGGA	7990	686.858		Tc-miR-188-5p	CUCCCUUGGCAUGGGAGAGGG	UCCCUUG	173	16.1329		Tc-miR-279b-3p	UGACUAGACUGAUAACUGGCUC	GACUAGA	140865	12109.4	UGACUAGACUGAUAACUGGCUCU	GACUAGA	451632	42116.4	1.79825
Tc-miR-1903	CUUGGAAGACGGACCAAGG	UUGGAAG	2982	256.347		Tc-miR-1894-3p	UGGGAGGGAGAGGGUAGAGAGGGAG	GGGAGGG	447	41.6844		Tc-miR-283-5p	AAUAUCAGCAGGAUCGAUCUGG	AUAUCAG	7270	624.964	AAUAUCAGCAGGAUCGAUCUGG	AUAUCAG	7196	671.054	0.102656
Tc-miR-190-3p	ACCAAGGAGUCUAGCAUAUGCGCA	CCAAGGA	3446	296.235		Tc-miR-1896	UGGACGGAGUGAGAGGAGG	GGACGGA	2800	261.11		Tc-miR-2861	CGGCGGCGGGCGGCGGCGGG	GGCGGCG	370	31.807	GGUCGGUCGGGCUGGGGCG	GUCGGUC	112	10.4444	-1.60661
Tc-miR-191	CAACGGAAUCCCAAAAGCAGCU	AACGGAA	132	11.3473		Tc-miR-190-3p	ACCAAGGAGUCUAGCAUAUGCGCA	CCAAGGA	6296	587.125		Tc-miR-286-3p	UGACUAGACCGAUAACUGGCU	GACUAGA	165	14.1842	UGACUAGACUGAAAACUGGCU	GACUAGA	246	22.9404	0.693606
Tc-miR-191-5p	CAACGGAAUCCCAAAAGCAGCUG	AACGGAA	137	11.7772		Tc-miR-190-5p	GGUAUGAUGUAUCGGUGUGCUCGUU	GUAUGAU	437	40.7519		Tc-miR-2893	GAUGUAGGAGAAGGCCGGGG	AUGUAGG	163	14.0123	GAUGUAGGAGAAGGCCGGGG	AUGUAGG	377	35.1567	1.32711
Tc-miR-192	CUGACCUAUGAAUUGACAGCCA	UGACCUA	754	64.8174		Tc-miR-1907	GAGAGCGUGGAUCUGGCGGU	AGAGCGU	565	52.6884		Tc-miR-2902	GUGGCUGCCUGGACGGAGGG	UGGCUGC	369	31.721	GUGGCUGCCUGGACGGAGGG	UGGCUGC	2942	274.352	3.11252
Tc-miR-192-5p	CUGACCUAUGAAUUGACAGCC	UGACCUA	739	63.5279		Tc-miR-191	CAACGGAAUCCCAAAAGCAGCU	AACGGAA	124	11.5635		Tc-miR-2966	CCGGGCAGGGACGGACGGG	CGGGCAG	596	51.235	CCGGGCAGGGACGGACGGG	CGGGCAG	1952	182.031	1.82898
Tc-miR-1947-5p	AGGACGACGCUUGCUGAGUGGU	GGACGAC	1139	97.9138		Tc-miR-1915-5p	ACCGCCUCGCUGCCCGGGAC	CCGCCUC	711	66.3034		Tc-miR-2a	UAUCACAGCCAGCUUUGAUGU	AUCACAG	687	59.0578	UAUCACAGUGCUUUGUUGCCU	AUCACAG	109	10.1647	-2.53856
Tc-miR-1957a	CAGUGGUAGAGCAUUCGACUG	AGUGGUA	900	77.3683		Tc-miR-191-5p	CAACGGAAUCCCAAAAGCAGCUG	AACGGAA	128	11.9365		Tc-miR-2b-3p	UAUCACAGUUCGAUUUGGCCCG	AUCACAG	1395	119.921	UAUCACAGUUCGAUUUGGCCCG	AUCACAG	230	21.4484	-2.48314
Tc-miR-19b-1-5p	AGAUUGCAGGUUCGCAUC	GAUUGCA	2760	237.263		Tc-miR-193	GGGUCUAGCGGUCCAAUGG	GGUCUAG	1848	172.333		Tc-miR-2c	UAUCACAGUACUUUGUUGCAUCU	AUCACAG	446	38.3403	UAUCACAGUACUUUGUUGCAUCU	AUCACAG	974	90.8291	1.24429
Tc-miR-1a-3p	UGGAAUGUAAAGAAGUAUGUAA	GGAAUGU	152589	13117.3		Tc-miR-194-3p	AAGUGGGGACUGCUGUUUCG	AGUGGGG	68427	6381.07		Tc-miR-3070-2-3p	UGGGAUAUAGCUCAGGGGUAGA	GGGAUAU	1333544	114638	GGUGAUAUAGCUCAGGGGUAGA	GUGAUAU	21184	1975.49	-5.85873
Tc-miR-1b-3p	UGGAAUGUUAAGAAGUAUGUA	GGAAUGU	107	9.1982		Tc-miR-1947-5p	AGGACGACGCUUGCUGAGUGGU	GGACGAC	517	48.2122		Tc-miR-3095-3p	UGGACACGGAGAUGAGCGCUCAUU	GGACACG	7285	626.253	CUGGACACGGAGAUAAGCGCUUUU	UGGACAC	13175	1228.62	0.972218
Tc-miR-1c	UGGAAUGUAAAGAAGUAUGUG	GGAAUGU	20592	1770.19		Tc-miR-1951	GAAUGUGGAACUGGUGUGCAGCUA	AAUGUGG	3089	288.061		Tc-miR-3125	UAGAGGAAGUGGGGACGA	AGAGGAA	4730	406.613	UAGAGGAAGUGGGGACGAA	AGAGGAA	4289	399.965	-0.0237826
Tc-miR-1c-3p	UGGAAUGUAAAGAAGUAUGUAC	GGAAUGU	135571	11654.3		Tc-miR-1957a	CAGUCGGUAGAGCAUCAGACU	AGUCGGU	540	50.357		Tc-miR-3141	GUGGACGGAGUGAGAGGAGG	UGGACGG	8104	696.658	GUGGACGGAGUGAGAGGAGGA	UGGACGG	2769	258.219	-1.43185
Tc-miR-200a-3p	ACUUAACUCGGCAGCAUUC	CUUAACU	64865	5576.1		Tc-miR-1971	GUAAGGCUGAGGCAGAGAU	UAAGGCU	371	34.5971		Tc-miR-3150b-3p	GAGAAGAUCGUCGAGCGGUUGG	AGAAGAU	217	18.6543	GAGAAGAUCGUCGAGCGGUUGG	AGAAGAU	1441	134.379	2.84872
Tc-miR-2021-3p	UGGUGGCGGUGGUGGUGGA	GGUGGCG	318	27.3368		Tc-miR-1a-3p	UGGAAUGUAAAGAAGUAUGUAA	GGAAUGU	39044	3641		Tc-miR-31-5p	AGGCAAGAUGUUGGCAUAGCUG	GGCAAGA	1830	157.315	AGGCAAGAUGUUGGCAUAGCUG	GGCAAGA	913	85.1406	-0.885742
Tc-miR-2033-5p	AGCUAAUGAUUAGAGGAAUU	GCUAAUG	6063	521.204		Tc-miR-1c	UGGAAUGUAAAGAAGUAUGUG	GGAAUGU	6449	601.393		Tc-miR-3192-5p	UCAUGAGAGGUGUAGCAGUGACGAA	CAUGAGA	4028	346.266	CUGUGGAGGUUGUGCUGUGGCAA	UGUGGAG	239	22.2876	-3.95757
Tc-miR-205b-4-3p	GUUUCUGUGUAAGUGAAGUCGGUA	UUUCUGU	220	18.9122		Tc-miR-1c-3p	UGGAAUGUAAAGAAGUAUGUAC	GGAAUGU	34668	3232.92		Tc-miR-320	AAAAGCUGGGUUGAGAGGGCGAA	AAAGCUG	601	51.6648	AAAAGCUGGGUUGAGAGGGCGAA	AAAGCUG	730	68.0752	0.397948
Tc-miR-2066	AGCAGCGUGCGCAGUGGUA	GCAGCGU	218	18.7403		Tc-miR-208b-3p	AAAGACGAAGAAGAAGGUUUAU	AAGACGA	106	9.8849		Tc-miR-3201	GGGAGGUAGUGACGAAAAAU	GGAGGUA	2920	251.017	GGGAGGUAGUGACGAAAAAU	GGAGGUA	11525	1074.75	2.09814
Tc-miR-2068-3p	GGGACAUGUGGCGUACGGAAGA	GGACAUG	286	24.5859		Tc-miR-211-3p	GGCAAGGACAAGCAGAGGGU	GCAAGGA	413	38.5138		Tc-miR-320a	AAAAGCUGGGUUGAGAGGGCGA	AAAGCUG	789	67.8262	AAAAGCUGGGUUGAGAGGGCGA	AAAGCUG	1064	99.222	0.548817
Tc-miR-2162-5p	AGGCGUUGGUUGAUAUAUAC	GGCGUUG	4036	346.954		Tc-miR-2126	AGCAGGGGCGGGAGGAGCA	GCAGGGG	320	29.8412		Tc-miR-3340	UGUACGGGUGGCGAGACGAUCGGU	GUACGGG	10968	942.861	UGUACGGGUGGCGAGACGAUCGGU	GUACGGG	36902	3441.25	1.86781
Tc-miR-2192	GGAAGUGAUGAUGACUGUG	GAAGUGA	151	12.9807		Tc-miR-2127	CGGGAGAGGGAGAGGAGGUGGG	GGGAGAG	161	15.0138		Tc-miR-3373-5p	AGCCGUCGGCAACUGUUGGGCAU	GCCGUCG	58948	5067.45	AAGCCGUCGGCAACUGUUGGGCAU	AGCCGUC	113054	10542.7	1.05691
Tc-miR-219-3p	AGAACUGGCACGGACUCG	GAACUGG	19194	1650.01		Tc-miR-2136	CGGGUGUUGACGCGAUGUG	GGGUGUU	210	19.5833		Tc-miR-34	UGGCAGUGUGGUUAGCUGGUUGU	GGCAGUG	6239	536.334	UGGCAGUGUGGUUAGCUGGUUGU	GGCAGUG	4733	441.37	-0.281144
Tc-miR-2206-3p	UCCACUGGUGCAGAUCUUGC	CCACUGG	144	12.3789		Tc-miR-219-3p	AGAACUGGCACGGACUCG	GAACUGG	55419	5168.03		Tc-miR-34-5p	UGGCAGUGUGGUUAGCUGGUU	GGCAGUG	6076	522.322	UGGCAGUGUGGUUAGCUGGUU	GGCAGUG	4611	429.993	-0.280626
Tc-miR-221	AGCUACAUUGUCUGCUGGGUUU	GCUACAU	205	17.6228		Tc-miR-219c-3p	GAGGAGGUUGUGGACGUACAUC	AGGAGGU	2436	227.166		Tc-miR-347	UGUCCUGCCUGGGUCGCCA	GUCCUGC	422	36.2771	UGUCCUGCCUGGGUCGCCA	GUCCUGC	5011	467.294	3.6872
Tc-miR-2213-3p	AACGCUGUGAGGACUGCUAA	ACGCUGU	359	30.8613		Tc-miR-2201-5p	AGAUUUCUGAAGAUAGCUGAGCCG	GAUUUCU	121	11.2837		Tc-miR-3488	GCCCGGUUAGCUCAGUUGGUA	CCCGGUU	537	46.1631	GCCCGGUUAGCUUAGUCGGU	CCCGGUU	2869	267.545	2.53497
Tc-miR-221-3p	AGCUACAUUGUCUGCUGGGUUUC	GCUACAU	207	17.7947		Tc-miR-221	AGCUACAUUGUCUGCUGGGUUU	GCUACAU	291	27.1368		Tc-miR-3505	GUGACUGUGGGGACGACGUAGUUU	UGACUGU	371	31.8929	GUGACUGUGGGGACGACGUAGUUU	UGACUGU	903	84.2081	1.40072
Tc-miR-222	GGCUCAGUAGUCUAGUGGUAUGAUUCUCG	GCUCAGU	167	14.3561		Tc-miR-221-3p	AGCUACAUUGUCUGCUGGGUUUC	GCUACAU	258	24.0595		Tc-miR-3526	UUGAAGACUGAAGUGGAGA	UGAAGAC	13975	1201.36	UUGAAGACUGAAGUGGAGA	UGAAGAC	19359	1805.3	0.587572
Tc-miR-222-3p	AGCUACAUCUGGCUACUGGGUCUCA	GCUACAU	100	8.5965		Tc-miR-222-3p	AGCUACAUCUGGCUACUGGGUCUCU	GCUACAU	139	12.9623		Tc-miR-3535	GAUAGAUGGCUGAUUAUCUGUA	AUAGAUG	520	44.7017	GAUAGAUGGCUGAUUAUCUGUA	AUAGAUG	452	42.1507	-0.0847731
Tc-miR-222-5p	GGCUCAGUGGUCUAGUGGUAUGAUU	GCUCAGU	1183	101.696		Tc-miR-222-5p	GGCUCAGUGGUCUAGUGGUAUGAUU	GCUCAGU	1244	116.008		Tc-miR-35h	CACAGGGAUAACUGGCUUG	ACAGGGA	2676	230.042	CACAGGGAUAACUGGCUUG	ACAGGGA	3181	296.64	0.366818
Tc-miR-222a	AGCUACAUCUGGCUACUGGGUCUC	GCUACAU	118	10.1438		Tc-miR-222a	AGCUACAUCUGGCUACUGGGUCUC	GCUACAU	173	16.1329		Tc-miR-3606-5p	UAGGGAGGCUAUUUGAAUU	AGGGAGG	9508	817.353	UAGGGAGGCUAUUUGAAUU	AGGGAGG	14678	1368.78	0.743858
Tc-miR-222a-3p	AGCUACAUCUGGCUACUGGGUC	GCUACAU	123	10.5737		Tc-miR-222a-5p	GGCUCAGUGGUCUAGUGGUAUGAUUC	GCUCAGU	272	25.365		Tc-miR-3622b-5p	AGGCAUGAGGAGGUAGUGAC	GGCAUGA	19636	1688	AGGCAUGAGGAGGUAGUGAC	GGCAUGA	14185	1322.8	-0.351719
Tc-miR-222a-5p	GGCUCAGUGGUCUAGUGGUAUGAUUC	GCUCAGU	4612	396.469		Tc-miR-222b-3p	AGACGACUUGAUUACUGGUCAC	GACGACU	9162	854.391		Tc-miR-36c-3p	UCACCGGGCACGAAUCCCUCUC	CACCGGG	532	45.7332	UCACCGGGCACGAAUCCCUCUC	CACCGGG	422	39.3531	-0.216765
Tc-miR-223-5p	GUGUAUUUGCAGCUGGUAU	UGUAUUU	240	20.6315		Tc-miR-2238l-3p	AGAAGGCGGAUUAGUGAUGGGA	GAAGGCG	338	31.5198		Tc-miR-375-3p	UUUGUUCGUUUUGCUUGCGGUG	UUGUUCG	250	21.4912	UUUGUUCGUUUUGCUUGCGGUG	UUGUUCG	702	65.4641	1.60696
Tc-miR-2238e	AAGACAGAACAGGGCGGAA	AGACAGA	380	32.6666		Tc-miR-2251b-3p	UACUGCGAUCUGUGGAGACU	ACUGCGA	15549	1450		Tc-miR-3775	GCAUGCGGAUGAGGAGGUUGUA	CAUGCGG	904	77.7121	GCAUGCGGAUGAGGAGGUUGUA	CAUGCGG	2861	266.799	1.77954
Tc-miR-228	AAUGGCACUAGAUGAAUUCACGG	AUGGCAC	923	79.3455		Tc-miR-228	AAUGGCACUAGAUGAAUUCACGG	AUGGCAC	587	54.7399		Tc-miR-3851d-3p	AGUUUGACUGGGGCGGUACUGU	GUUUGAC	15886	1365.64	AGUUGGACUGGGGUGGUACAUCUG	GUUGGAC	128477	11981	3.1331
Tc-miR-2286	GUAGCAGGGCGAACGAUGCGU	UAGCAGG	160	13.7544		Tc-miR-2284m	GAAAAGUUUCGUUCGUGGCUAU	AAAAGUU	369	34.4106		Tc-miR-3890-3p	AUCGGUGUAUUUACGGCUG	UCGGUGU	15877	1364.86	AUCGGUGUAUUUACGGCUG	UCGGUGU	32689	3048.37	1.15928
Tc-miR-2303	UCUGAAUGACUGUAGCUGAUCG	CUGAAUG	15694	1349.13		Tc-miR-2303	UCUGAAUGACUGUAGCUGAUC	CUGAAUG	30739	2866.53		Tc-miR-3896-3p	AGAUUGAAACGGAUAGGGU	GAUUGAA	21001	1805.35	GAUUGAAACGGAUAGAGGU	AUUGAAA	16981	1583.54	-0.18912
Tc-miR-2305	CGGGGGGCGGGGAGGCGGGG	GGGGGGC	199	17.107		Tc-miR-2309	GUGAUGGUGGUGGACGGAGUG	UGAUGGU	867	80.851		Tc-miR-3897-3p	CGGUGGCGGUGGUGGUGGAGG	GGUGGCG	540	46.421	CGUGGUGUGGAGAGGUGGGAG	GUGGUGU	17154	1599.67	5.10686
Tc-miR-235-3p	UAUUGCACUCGUCCCGGCCUG	AUUGCAC	2405	206.745		Tc-miR-235-3p	UAUUGCACUCGUCCCGGCCUG	AUUGCAC	5579	520.263		Tc-miR-3908	GAGCAAUGAUGGAUAGACUGGUUU	AGCAAUG	1794	154.221	GAGCAAUGAUGGAUAGACUGGUUUA	AGCAAUG	1276	118.992	-0.374135
Tc-miR-236	UAAUACUGUCAGGUAAUGACGAU	AAUACUG	489	42.0368		Tc-miR-2356	CUCGAUGAUAAGGGAGAUCUGAGG	UCGAUGA	118	11.0039		Tc-miR-3961	GACCUCAGCUCAGUCGUGA	ACCUCAG	9812	843.486	UGACCUCAGCUCAGUCGUGA	GACCUCA	7798	727.192	-0.214027
Tc-miR-236-3p	UAAUACUGUCAGGUAAUGACGA	AAUACUG	458	39.3719		Tc-miR-236	UAAUACUGUCAGGUAAUGACGAU	AAUACUG	249	23.2202		Tc-miR-4002-5p	UUUGAUUGUACGAUUUGU	UUGAUUG	8752	752.363	UUUGAUUGUACGAUUUGU	UUGAUUG	5259	490.421	-0.617408
Tc-miR-2371	UCUAUUUUGUUGGUUUUCU	CUAUUUU	1153	99.1173		Tc-miR-236-3p	UAAUACUGUCAGGUAAUGACGA	AAUACUG	235	21.9146		Tc-miR-4006b-5p	UGGAACAAUGUAGGUAAGGGAA	GGAACAA	15386	1322.65	UGGAACAAUGUAGGUAAGGG	GGAACAA	20289	1892.02	0.516496
Tc-miR-2392	UGGAUGGAGUGAGAGGAG	GGAUGGA	511	43.928		Tc-miR-2371	UCUAUUUUGUUGGUUUUCU	CUAUUUU	222	20.7023		Tc-miR-4006e-5p	AAGAAAGAUCGUAAGGGC	AGAAAGA	5875	505.043	UAAGAAAGAUCGUAAGGGC	AAGAAAG	26156	2439.14	2.2719
Tc-miR-239-5p	UUUGUACUCCGGCUAAGGUGCU	UUGUACU	6474	556.536		Tc-miR-2383	CUGAGUGAUUAUGACUGAAC	UGAGUGA	2216	206.65		Tc-miR-4020b-5p	GGUGGUUGGUGGUGCAUG	GUGGUUG	3165	272.078	GGUGGUUGGUGGUGCAUG	GUGGUUG	7821	729.337	1.42256
Tc-miR-2-3p	UAUCACAGCCAGCUUUGAUGUGC	AUCACAG	525	45.1315		Tc-miR-239-5p	UUUGUACUCCGGCUAAGGUGCUG	UUGUACU	4651	433.723		Tc-miR-4044-5p	AGUUGGUGGAGUGAUUUG	GUUGGUG	5899	507.106	AGUUGGUGGAGUGAUUUG	GUUGGUG	9622	897.287	0.823283
Tc-miR-240-3p	UACUGGCCUUCUAAACUCAA	ACUGGCC	1495	128.517		Tc-miR-2-3p	UAUCACAGCCAGCUUUGAUGUGC	AUCACAG	138	12.869		Tc-miR-4048-3p	GAGCCUGGAGACAGCUGG	AGCCUGG	2823	242.679	GAGCCUGGAGACAGCUGG	AGCCUGG	1751	163.287	-0.571634
Tc-miR-2407	CUUGGCAUGGGAGAGGGCUGG	UUGGCAU	21885	1881.34		Tc-miR-2402	AUACACUGCCAGCUGCCAGCU	UACACUG	148	13.8016		Tc-miR-411	ACGUGGACCGCUGCAGCUGCGUG	CGUGGAC	10015	860.937	UCGUGGACCGUUGCAGCUGCGUG	CGUGGAC	10838	1010.68	0.231352
Tc-miR-2408	CACGGUGUAGCUCAGCUGGC	ACGGUGU	187	16.0754		Tc-miR-240-3p	UACUGGCCUUCUAAACUCAA	ACUGGCC	4334	404.162		Tc-miR-4171-5p	AUGACUCUCUUAAGGUAGCCAA	UGACUCU	289	24.8438	UAUGACUCUCUUAAGGUAGCCAA	AUGACUC	348	32.4523	0.385435
Tc-miR-241-5p	GAGGUAGAUGCAGAGAACUGA	AGGUAGA	108	9.2842		Tc-miR-2407	CUUGGCAUGGGAGAGGGCUGG	UUGGCAU	1098	102.393		Tc-miR-4175-3p	GGGGAUGUAGCUCAGAUGGUAG	GGGAUGU	172	14.7859	GGGGAUGUAGCUCAGAUGGUAG	GGGAUGU	459	42.8035	1.53351
Tc-miR-2418	UGCGAGAUGAGUGUGGACGCGGCG	GCGAGAU	74664	6418.47		Tc-miR-241-3p	AUUGUCUUAACUCGGCUGCAUUCAUC	UUGUCUU	59889	5584.87		Tc-miR-4210-5p	UGAUAGAAUAAUGUAGGUAA	GAUAGAA	27771	2387.33	UCUAUAGAAUAAUGUAGGUAA	CUAUAGA	30243	2820.27	0.240438
Tc-miR-2428	CGGUGGAGGCGGCGGCGGU	GGUGGAG	356	30.6034		Tc-miR-2418	UGCGAGAUGAGUGUGGACGCGGCG	GCGAGAU	166434	15520.6		Tc-miR-423	UGAGGGGCAGAGAGCGAGACUU	GAGGGGC	508	43.6701	UGAGGGGCAGAGAGCGAGACUU	GAGGGGC	561	52.3153	0.260587
Tc-miR-243-5p	UGAUCUCGGUGUGAACGUC	GAUCUCG	9408	808.756		Tc-miR-2420	AGCUUGUGUGUUUUUCGUAU	GCUUGUG	115	10.7242		Tc-miR-423-5p	UGAGGGGCAGAGAGCGAGACUUU	GAGGGGC	514	44.1859	UGAGGGGCAGAGAGCGAGACUUU	GAGGGGC	583	54.3669	0.299142
Tc-miR-2448-3p	GAUCGGUUGAUUGAUCCUUGGAGU	AUCGGUU	1950	167.631		Tc-miR-243-5p	UGAUCUCGGUGUGAACGUC	GAUCUCG	4649	433.536		Tc-miR-4271	GGGGUGUAGAAUAGGUGGG	GGGUGUA	162	13.9263	GGGGUGUAGAAUAGGUGGGAG	GGGUGUA	372	34.6904	1.31672
Tc-miR-2478	GAAUCCCACUCUCGUCACCA	AAUCCCA	17803	1530.43		Tc-miR-2441	AGAGACAGGACAGUGAGA	GAGACAG	461	42.99		Tc-miR-4283	UAGGGUGGCUAGCGAGUUU	AGGGUGG	2082	178.979	UAGGGUGGCUAGCGAGUUU	AGGGUGG	2417	225.394	0.332663
Tc-miR-2484	GAGCGAUGAUGACAUGAUUUGCA	AGCGAUG	163	14.0123		Tc-miR-246-3p	UUACAUGAUAUCGCGGUGGGUG	UACAUGA	136	12.6825		Tc-miR-4286	ACCCCACUCGCUGUACCA	CCCCACU	192	16.5052	UACCCCACUCGCUGUACCA	ACCCCAC	446	41.5912	1.33336
Tc-miR-24c	GGGUCGGCAGUUCAGCAGAA	GGUCGGC	105	9.0263		Tc-miR-2466-5p	CUGGUCCGGUCGGGCUGCAGUGUG	UGGUCCG	136	12.6825		Tc-miR-43-3p	UAUCACAGUACUUUGCUGCGUC	AUCACAG	537	46.1631	UAUCACAGUACUUUGUUGCGUCGC	AUCACAG	1195	111.438	1.27143
Tc-miR-250	AAUACCGGCAACUGUUGGGCA	AUACCGG	122	10.4877		Tc-miR-2469	AUCUGUUGGAGCCUGCGGCUU	UCUGUUG	1128	105.19		Tc-miR-43e-3p	UAUCACAGUGCUUUGCUGCCUC	AUCACAG	170	14.614	UAUCACAGUACUUUGUAGCGUC	AUCACAG	419	39.0733	1.41883
Tc-miR-2519	GUUGGUGUUGGAAUUGAAGUUGCUAU	UUGGUGU	246	21.1473		Tc-miR-2478	GAAUCCCACUCUCGUCACCA	AAUCCCA	9516	887.402		Tc-miR-4431	GCGACUCUGAAUAACUGUAGCU	CGACUCU	48544	4173.07	GUGACUCUGAAUAACUGAAGCU	UGACUCU	70780	6600.5	0.661465
Tc-miR-252	CUAAGUAGUAGUGCCGCAGGU	UAAGUAG	3763	323.485		Tc-miR-25	AUUGCACUUGUCUCGGUCUGA	UUGCACU	179	16.6924		Tc-miR-44-3p	UGACUAGAGACACAUUCAGCU	GACUAGA	34406	2957.7	UGACUAGAGACACAUUCAGCU	GACUAGA	11091	1034.28	-1.51585
Tc-miR-2525-3p	UCCGUCGGCAACUGUUGGGC	CCGUCGG	47292	4065.44		Tc-miR-250	AAUCACGAGAACUUGGUGGCUCCA	AUCACGA	2575	240.128		Tc-miR-4451	UGUUGGUAGAGCUGAGGACUG	GUUGGUA	2839	244.054	GGUAGAGCUGAGGACUGUA	GUAGAGC	1211	112.93	-1.11177
Tc-miR-252-5p	UAAGUAGUAGUGCCGCAGGUAA	AAGUAGU	3752	322.54		Tc-miR-252	CUAAGUAGUAGUGCCGCAGGU	UAAGUAG	8661	807.67		Tc-miR-4453	GGCCUCGUCGUGUAGCGGUU	GCCUCGU	92669	7966.27	GGUCUUGUCGUGUAGCGGUU	GUCUUGU	13077	1219.48	-2.70764
Tc-miR-252a	CUAAGUACUGGGCCGGUCGGGC	UAAGUAC	11337	974.582		Tc-miR-2525-3p	UCCGUCGGCAACUGUUGGGC	CCGUCGG	33716	3144.14		Tc-miR-4507	CUGGGUCGGUCGGGCUGG	UGGGUCG	315	27.0789	CUGGGUCGGUCGGGCUGGG	UGGGUCG	130	12.123	-1.15942
Tc-miR-252b	CUAAGUAGUAGUGCCGCAGGUAA	UAAGUAG	3861	331.91		Tc-miR-252-5p	UAAGUAGUAGUGCCGCAGGUAA	AAGUAGU	8587	800.77		Tc-miR-4514	ACGGCGAGUGAAUGGGGAA	CGGCGAG	2027	174.25	ACGGCGAGUGAAUGGGGAA	CGGCGAG	5676	529.308	1.60294
Tc-miR-25-3p	CAUUGCACUUGUCUCGGUCUGA	AUUGCAC	186	15.9894		Tc-miR-252a	CUAAGUACUGGGCCGGUCGGG	UAAGUAC	22363	2085.43		Tc-miR-4515	AGGACUGACUCCGCGGCUGGGC	GGACUGA	870	74.7893	AGGACUGACUCCGCGGCUGGGC	GGACUGA	8218	766.359	3.35712
Tc-miR-254-3p	GUGCAAAUCGUUCGUCUGAC	UGCAAAU	9913	852.168		Tc-miR-252b	CUAAGUAGUAGUGCCGCAGGUAA	UAAGUAG	8829	823.337		Tc-miR-4553	CAGAUGGUAGAGCGCAUACGCUGGU	AGAUGGU	6187	531.864	AGUGGUAGAGCGCAUACGCUGG	GUGGUAG	84069	7839.75	3.88168
Tc-miR-256	UGGCAUGAAUGAAGACUGUAC	GGCAUGA	107	9.1982		Tc-miR-252b-3p	UCUCGGUCGGGGCAGCUUUA	CUCGGUC	112	10.4444		Tc-miR-4635	UCUAAGUCAGAAUCCCGCCA	CUAAGUC	1134	97.484	UCUAAGUCAGAAUCCCGCCA	CUAAGUC	946	88.218	-0.144092
Tc-miR-2568a-3p	ACGGCCAGCGACGUUGCUU	CGGCCAG	119	10.2298		Tc-miR-25-3p	CAUUGCACUUGUCUCGGUCUGA	AUUGCAC	195	18.1845		Tc-miR-4769-5p	GGUGGAUGGAGUGAGAGGAGGAG	GUGGAUG	229	19.6859	GGUGGAUGGAGUGAGAGGAGGAG	GUGGAUG	100	9.3254	-1.07793
Tc-miR-2-5p	CCAUCAAAGGCGUUGGUUGAUAUAG	CAUCAAA	1748	150.266		Tc-miR-254-3p	UGCAAAUCGUUCGUCUGAC	GCAAAUC	34708	3236.65		Tc-miR-4792	CGGGUGGCGCUCGGCUAGC	GGGUGGC	3915	336.552	CGGGUGGCGCUCGGCUAGC	GGGUGGC	3499	326.295	-0.0446534
Tc-miR-265	UGAGGGACGGACGGGGGCAU	GAGGGAC	56790	4881.94		Tc-miR-256	AUGGCAUGAAUGAAGACUGUA	UGGCAUG	230	21.4484		Tc-miR-4800-3p	ACAUCCCGUCCGAUCUGUCAC	CAUCCCG	3186	273.884	ACAUCCCGUCCGAUCUGUCAC	CAUCCCG	7900	736.704	1.42752
Tc-miR-2723	CCAACAUGAGACGUCUGGG	CAACAUG	8232	707.662		Tc-miR-2576	CCUCGAUGUGUGGGAUCAUGGGA	CUCGAUG	194	18.0912		Tc-miR-4888-5p	UGAGAGCUUUGCGAUCGCG	GAGAGCU	9369	805.404	UGAGAGCUUUGCGAUCGCG	GAGAGCU	23537	2194.91	1.44638
Tc-miR-2733b-5p	AGCUGAUCGCAUGGUCCAGAACA	GCUGAUC	1953	167.889		Tc-miR-265	UGAGGGACGGACGGGGGCAU	GAGGGAC	231054	21546.6		Tc-miR-4889b-3p	AUUGGCCACUGGUCGCUUGGAAUUU	UUGGCCA	436	37.4806	AUUGGCCACUGGUCGCUUGGAAUUU	UUGGCCA	294	27.4166	-0.451094
Tc-miR-2733g	UCAGCCGGGUCAGAAGAUUG	CAGCCGG	1224	105.221		Tc-miR-268	UGAAAGGAAUUGAGGAAGAGUGUGUU	GAAAGGA	170	15.8531		Tc-miR-49-3p	AAGCACCAUGUGAAGCUGCUAU	AGCACCA	12826	1102.58	AAGCACCAUGUGAAGCUGCUAU	AGCACCA	6181	576.401	-0.935743
Tc-miR-2751	GGUCUCGGCGUGGAGCGGUU	GUCUCGG	142	12.207		Tc-miR-2748	AUCUCGGCGAGAACAACUAGAGGG	UCUCGGC	191	17.8115		Tc-miR-494-3p	UGACACAACACGGGAAAACUCA	GACACAA	323	27.7666	UUGACACAACACGGGAAAACUC	UGACACA	473	44.109	0.667723
Tc-miR-277d-5p	UUGGUUAGCUUGUGCGUUUU	UGGUUAG	10954	941.658		Tc-miR-2756	UGUAGCUGAUCGUAGGGGG	GUAGCUG	196	18.2777		Tc-miR-4962-3p	GACGAUUUGUAGAGAAGAGGGAAA	ACGAUUU	400	34.3859	GCGAUGAAGAGAGUGAGAAGGAA	CGAUGAA	179	16.6924	-1.04263
Tc-miR-278-5p	ACCGGAAGCGAACGUCCCAGCUGG	CCGGAAG	237	20.3736		Tc-miR-2770-5p	AGAUAGAUUGGCGGUGGAUAAU	GAUAGAU	200	18.6507		Tc-miR-4982-3p	AUCGGGAAUUGCAAUUAUUU	UCGGGAA	799	68.6858	AUCGGGAAUUGCAAUUAUUU	UCGGGAA	1001	93.347	0.442592
Tc-miR-279	UGACUAGAUCCAUACUCAGCU	GACUAGA	30257	2601.04		Tc-miR-2775a	CGAGGGAGAAGAGUUGAGGACGAUU	GAGGGAG	4643	432.977		Tc-miR-50	UGAUAUGUCUGGUAUUCUUGGGUUU	GAUAUGU	1707	146.742	UGAUAUGUCUGGUAUUCUUGGGUUU	GAUAUGU	755	70.4066	-1.0595
Tc-miR-279b-3p	UGACUAGACUGAUAACUGGCUC	GACUAGA	140865	12109.4		Tc-miR-2779	UCGUUUCCGGCUCGAAGGACCA	CGUUUCC	100	9.3254		Tc-miR-5047	UUGAGACAUGUCGGUUGUAAGGUU	UGAGACA	22059	1896.3	UUGAGACAUGUCGGUUGUAAGGUU	UGAGACA	49739	4638.35	1.29043
Tc-miR-2808c	UGGUGGUAGUAGCGAAACCA	GGUGGUA	182	15.6456		Tc-miR-279	UGACUAGAUCCAUACUCAGCU	GACUAGA	6026	561.947		Tc-miR-50-5p	UGAUAUGUCUGGUAUUCUUGGGUU	GAUAUGU	1987	170.812	UGAUAUGUCUGGUAUUCUUGGGUU	GAUAUGU	1957	182.498	0.0954682
Tc-miR-283-5p	AAUAUCAGCAGGAUCGAUCUGG	AUAUCAG	7270	624.964		Tc-miR-279-3p	UGACUAGAUCCAUACUCAGCUUAA	GACUAGA	5692	530.8		Tc-miR-5107-5p	UCGGCAUGAGGAGGUAGGGAC	CGGCAUG	8697	747.635	UCGGCAUGAGGAGGUAGGGAC	CGGCAUG	6423	598.969	-0.319855
Tc-miR-2856-5p	UCGUCUGUGGUUCAGUGGUA	CGUCUGU	24942	2144.13		Tc-miR-279b-3p	UGACUAGACUGAUAACUGGCUCU	GACUAGA	451632	42116.4		Tc-miR-5112	GUUAGCUCAGUCGGUAGAGCAC	UUAGCUC	3003	258.152	GUUAGCUCAGUCGGUAGAGCAC	UUAGCUC	121	11.2837	-4.51591
Tc-miR-2861	CGGCGGCGGGCGGCGGCGGG	GGCGGCG	370	31.807		Tc-miR-279c-3p	UGACUAGACUGAUAACUGACUCU	GACUAGA	294	27.4166		Tc-miR-5126	GCGGCGGCGGGCGGCGGCGGGG	CGGCGGC	455	39.114	CGCGGGCGGCCCGGGGGCGGGGA	GCGGGCG	331	30.867	-0.34162
Tc-miR-286-3p	UGACUAGACCGAUAACUGGCU	GACUAGA	165	14.1842		Tc-miR-279d	UGACUAGAUCCAUACUCAGCUCAGU	GACUAGA	4962	462.725		Tc-miR-51-3p	CUUGGAAUUGUAGCGUACAGGUGCA	UUGGAAU	1571239	135071	CUUGGAAUUGUAGCGUACAGGUGCA	UUGGAAU	21708	2024.35	-6.06012
Tc-miR-2881	GGGGGGGGCGGGGCGGACUG	GGGGGGG	468	40.2315		Tc-miR-27b-5p	AGAGGUGUAGCAUAAUUGGGAGGC	GAGGUGU	13036	1215.66		Tc-miR-5345a-5p	AAGGACUGGGUCGGUCGGGCUG	AGGACUG	8493	730.099	AAGGACUGGGUCGGUCGGGCUG	AGGACUG	629	58.6566	-3.63773
Tc-miR-2893	GAUGUAGGAGAAGGCCGGGG	AUGUAGG	163	14.0123		Tc-miR-27c-5p	AGAGGUGUAGCAUAAUUGGGAG	GAGGUGU	130	12.123		Tc-miR-5354-3p	UUUGGCACAGACCAGACCUGCU	UUGGCAC	207	17.7947	UUUGGCACAGACCAGACCUGCU	UUGGCAC	172	16.0396	-0.149809
Tc-miR-2898	GUGGUGGAGGUGGCGGCGGA	UGGUGGA	424	36.4491		Tc-miR-2809	UGAAACCGCGAACGGAUCAUUAU	GAAACCG	21178	1974.93		Tc-miR-5358a-3p	UACCCGUAAUUGCCAUGACUGUU	ACCCGUA	70314	6044.52	UACCCGUAAUUGCCAUGACUGUU	ACCCGUA	57798	5389.88	-0.165376
Tc-miR-2902	GUGGCUGCCUGGACGGAGGG	UGGCUGC	369	31.721		Tc-miR-283-5p	AAUAUCAGCAGGAUCGAUCUGG	AUAUCAG	7196	671.054		Tc-miR-5358b-3p	UACCCGUAAUGCCAACAUGCAU	ACCCGUA	15291	1314.49	UACCCGUAAUGCCAACAUGCAU	ACCCGUA	653	60.8947	-4.43204
Tc-miR-2941	AGUCGGCUAGAACUGGCACGG	GUCGGCU	121	10.4017		Tc-miR-2842	UGAUAGACCUGUACGGGUGGCGA	GAUAGAC	3309	308.577		Tc-miR-5359-5p	UCUGGGAUUGUCUAUAUUGGUA	CUGGGAU	10163	873.66	UCUGGGAUUGUCUAUAUUGGUA	CUGGGAU	3164	295.055	-1.56609
Tc-miR-2966	CCGGGCAGGGACGGACGGG	CGGGCAG	596	51.235		Tc-miR-2861	GGUCGGUCGGGCUGGGGCG	GUCGGUC	112	10.4444		Tc-miR-5360-5p	ACGAAUCGUCGAAUCGGAUGUCU	CGAAUCG	346	29.7438	ACGAAUCGUCGAAUCGGAUGUCU	CGAAUCG	298	27.7896	-0.0980439
Tc-miR-2985a-5p	GUGGAUGGAAUAAUAAAUAACAU	UGGAUGG	124	10.6596		Tc-miR-286-3p	UGACUAGACUGAAAACUGGCU	GACUAGA	246	22.9404		Tc-miR-5361-5p	UGGGAUAUCUUGGAAGUUUUCU	GGGAUAU	12045	1035.45	UGGGAUAUCUUGGAAGUUUUCU	GGGAUAU	4236	395.023	-1.39024
Tc-miR-2a	UAUCACAGCCAGCUUUGAUGU	AUCACAG	687	59.0578		Tc-miR-2885	CGGCGCAACGUCGGGGCGC	GGCGCAA	33856	3157.2		Tc-miR-5362-3p	AUUACAACCGGUGGAGAUUGCA	UUACAAC	232	19.9438	AUUACAACCGGUGGAGAUUGCA	UUACAAC	145	13.5218	-0.560653
Tc-miR-2b	UAUCACAGCCAGCUUUGAUGUGUU	AUCACAG	305	26.2192		Tc-miR-2888	GGUGGGGGUGAGGGGGUG	GUGGGGG	131	12.2162		Tc-miR-5362-5p	AAAUCUCGUCCGGUGGUAUAUGC	AAUCUCG	796	68.4279	AAAUCUCGUCCGGUGGUAUAUGC	AAUCUCG	1053	98.1962	0.521083
Tc-miR-2b-3p	UAUCACAGUUCGAUUUGGCCCG	AUCACAG	1395	119.921		Tc-miR-2893	GAUGUAGGAGAAGGCCGGGG	AUGUAGG	377	35.1567		Tc-miR-5363	AUGGGCAACGUAUCUAAACCGUGU	UGGGCAA	11713	1006.9	AUGGGCAACGUAUCUAAACCGUGU	UGGGCAA	5058	471.677	-1.09406
Tc-miR-2c	UAUCACAGUACUUUGUUGCAUCU	AUCACAG	446	38.3403		Tc-miR-2902	GUGGCUGCCUGGACGGAGGG	UGGCUGC	2942	274.352		Tc-miR-5364-3p	AGAGGUAUUGUUUAUUGGCUAA	GAGGUAU	117856	10131.5	AGAGGUAUUGUUUAUUGGCUAA	GAGGUAU	35129	3275.91	-1.62887
Tc-miR-3070-2-3p	UGGGAUAUAGCUCAGGGGUAGA	GGGAUAU	1333544	114638		Tc-miR-2944a-5p	GAGGAAUCUGUAUUGGUAUAUUUG	AGGAAUC	193	17.998		Tc-miR-5421	ACACGAUGAAGAAGGACGAGUCU	CACGAUG	234	20.1157	ACACGAUGAAGAAGGACGAGUCU	CACGAUG	275	25.6448	0.350344
Tc-miR-3095-3p	UGGACACGGAGAUGAGCGCUCAUU	GGACACG	7285	626.253		Tc-miR-2962-5p	AGGAGGAGGAAGAGGAGGAA	GGAGGAG	118	11.0039		Tc-miR-56	UACCCGUAGGUCUCCAUCGAG	ACCCGUA	9748	837.984	UACCCGUAGGUCUCCAUCGAG	ACCCGUA	19795	1845.96	1.13937
Tc-miR-30f	GUAAGACGUCCGACUGCGAAAGCC	UAAGACG	10555	907.358		Tc-miR-2966	CCGGGCAGGGACGGACGGG	CGGGCAG	1952	182.031		Tc-miR-5608-3p	UUUUAUCAACUGUCGAUGGUAGU	UUUAUCA	1033	88.8016	UUUUAUCAACUGUCGAUGGUAG	UUUAUCA	1184	110.412	0.314245
Tc-miR-31	AGGCAAGAUGUUGGCAUAGCU	GGCAAGA	1838	158.003		Tc-miR-297a-5p	GAUGUGAUGUGUGAUGUGAUGU	AUGUGAU	737	68.728		Tc-miR-57-5p	UACCCUGUAGUACCGAGCUGUGUUU	ACCCUGU	5021	431.629	UACCCUGUAGUACCGAGCUGUGUUU	ACCCUGU	20953	1953.95	2.17853
Tc-miR-3125	UAGAGGAAGUGGGGACGA	AGAGGAA	4730	406.613		Tc-miR-2a	UAUCACAGUGCUUUGUUGCCU	AUCACAG	109	10.1647		Tc-miR-5940	GAGAUGAGUGUGGACUCGGC	AGAUGAG	671	57.6823	GCGAGGUGAGUGUGGACGCGGC	CGAGGUG	639	59.5891	0.0469198
Tc-miR-3129-5p	GCAGUAGGUGGAGAUUCUUU	CAGUAGG	218	18.7403		Tc-miR-2b-3p	UAUCACAGUUCGAUUUGGCCCG	AUCACAG	230	21.4484		Tc-miR-5941	UAACGAUUGUCUGACCUGCCGC	AACGAUU	350	30.0877	GAACGAUUGUCUGACCUCGC	AACGAUU	899	83.8351	1.47838
Tc-miR-3141	GUGGACGGAGUGAGAGGAGG	UGGACGG	8104	696.658		Tc-miR-2c	UAUCACAGUACUUUGUUGCAUCU	AUCACAG	974	90.8291		Tc-miR-598-5p	GCAGUCAUCGAUGGUGCGAG	CAGUCAU	692	59.4876	GCAGUCAUCGAUGGUGCGAG	CAGUCAU	485	45.2281	-0.39537
Tc-miR-3150b-3p	GAGAAGAUCGUCGAGCGGUUGG	AGAAGAU	217	18.6543		Tc-miR-2d-5p	GCUCCUGGAUUGUCGAUU	CUCCUGG	945	88.1248		Tc-miR-6000a-3p	UAGUACGAGAGGACCAGA	AGUACGA	354	30.4315	UAGUACGAGAGGAACCGCAA	AGUACGA	3839	358.001	3.55633
Tc-miR-31-5p	AGGCAAGAUGUUGGCAUAGCUG	GGCAAGA	1830	157.315		Tc-miR-301c-5p	GACUGACGAUCGUUGCGACUAC	ACUGACG	143	13.3353		Tc-miR-6050	GCAGGUGGUGGAGGUGGAUA	CAGGUGG	429	36.8789	GCGUGGUGUGGAGAGGUGGGAA	CGUGGUG	165043	15390.9	8.70506
Tc-miR-3177-5p	UUGUACACACUGCCCGUCGCU	UGUACAC	1158	99.5472		Tc-miR-3049-5p	UGCGGGAUGACGUAGUUGCGGGGA	GCGGGAU	513	47.8392		Tc-miR-6056	GCGGGAGAGGAGGGCAGUUU	CGGGAGA	2224	191.186	GCGGGAGAGGAGGGCAGUUU	CGGGAGA	283	26.3908	-2.85687
Tc-miR-3182	GCGUCUGUAGUGUAAUGGUC	CGUCUGU	6080	522.666		Tc-miR-3070-2-3p	GGUGAUAUAGCUCAGGGGUAGA	GUGAUAU	21184	1975.49		Tc-miR-6063	AUCGAUGAUCGAAUACAGCGGA	UCGAUGA	11525	990.744	AUCGAUGAUCGAAUACAGCGGA	UCGAUGA	44170	4119.02	2.05572
Tc-miR-3192-5p	UCAUGAGAGGUGUAGCAGUGACGAA	CAUGAGA	4028	346.266		Tc-miR-3074-1-3p	GAUAUCAGCACGAGGCACCA	AUAUCAG	10064	938.505		Tc-miR-607	GUAGAGAGCUGGUUGGAAC	UAGAGAG	343	29.4859	GUUAUGAUCAGGAUUGGC	UUAUGAU	861	80.2915	1.44522
Tc-miR-3193	CUCCUGGUAGAGCUGAGGAC	UCCUGGU	489	42.0368		Tc-miR-3095-3p	CUGGACACGGAGAUAAGCGCUUUU	UGGACAC	13175	1228.62		Tc-miR-61	UGACUAGACUGAUAACUGGCUU	GACUAGA	6792	583.872	UGACUAGACUGAUAACUGGCUU	GACUAGA	7270	677.955	0.215535
Tc-miR-320	AAAAGCUGGGUUGAGAGGGCGAA	AAAGCUG	601	51.6648		Tc-miR-30a	GCAUUUGAUCGGUGUUUGCGGCU	CAUUUGA	2125	198.164		Tc-miR-6125	GCGGAGGAGGAGGAGGCGGCGGA	CGGAGGA	141	12.121	GGGGAAGUGCGGAGCGGCGCA	GGGAAGU	848	79.0792	2.70579
Tc-miR-3201	GGGAGGUAGUGACGAAAAAU	GGAGGUA	2920	251.017		Tc-miR-30c-1-3p	UGGGAGAGGGUGGGGUUUACU	GGGAGAG	246	22.9404		Tc-miR-6129	UGAAAGGCGUUGGGUGAUAUA	GAAAGGC	618	53.1262	UGAAAGGCGUUGGGUGAUA	GAAAGGC	3262	304.194	2.51749
Tc-miR-320a	AAAAGCUGGGUUGAGAGGGCGA	AAAGCUG	789	67.8262		Tc-miR-310-5p	GGGCCGGUCGUGCUGCAGUGUGA	GGCCGGU	7680	716.189		Tc-miR-6134	UGAGGUGGUAGUGACGAAA	GAGGUGG	2749	236.317	UGAGGUGGUAGUGACGAAA	GAGGUGG	5941	554.02	1.22921
Tc-miR-320c	AAAAGCUGGGUUGAGAGGG	AAAGCUG	830	71.3507		Tc-miR-3125	UAGAGGAAGUGGGGACGAA	AGAGGAA	4289	399.965		Tc-miR-6165	CAGCAGGUGGUGGAGCGGAUG	AGCAGGU	106	9.1123	CAGCAGGUGGUGGAGCGGAUG	AGCAGGU	661	61.6407	2.758
Tc-miR-320d	AGUAAGCGUGGGUUGGAGG	GUAAGCG	202	17.3649		Tc-miR-3138	ACAGUGAGGAAGAGCGAGAGAG	CAGUGAG	366	34.1309		Tc-miR-6239	UAGCGGUGGAUCACUCGGU	AGCGGUG	4644	399.22	UAGCGGUGGAUCACUCGGU	AGCGGUG	3884	362.197	-0.140409
Tc-miR-320e	AAAGACUGAAGUGGAGAAGG	AAGACUG	5395	463.78		Tc-miR-3141	GUGGACGGAGUGAGAGGAGGA	UGGACGG	2769	258.219		Tc-miR-6317	GUGAACCUGCGGAAGGAUC	UGAACCU	16960	1457.96	GUGAACCUGCGGAAGGAUC	UGAACCU	14958	1394.89	-0.0638027
Tc-miR-3340	UGUACGGGUGGCGAGACGAUCGGU	GUACGGG	10968	942.861		Tc-miR-3150b-3p	GAGAAGAUCGUCGAGCGGUUGG	AGAAGAU	1441	134.379		Tc-miR-6497-5p	GCUCUGAGGACUGGGCCGGUC	CUCUGAG	19158	1646.91	GCUCUGAGGACUGGGCCGGUC	CUCUGAG	58080	5416.18	1.71751
Tc-miR-3369	GUAUUAGCAGUAGAACGUUUUCA	UAUUAGC	707	60.7771		Tc-miR-31-5p	AGGCAAGAUGUUGGCAUAGCUG	GGCAAGA	913	85.1406		Tc-miR-6530	CGCAGAGGAACAAGACGG	GCAGAGG	677	58.1981	GGGAGAAGGUAGAGACGG	GGAGAAG	1382	128.877	1.14695
Tc-miR-3373-5p	AGCCGUCGGCAACUGUUGGGCAU	GCCGUCG	58948	5067.45		Tc-miR-3178	GGAUGGCACGAGCCGGAUCG	GAUGGCA	191	17.8115		Tc-miR-6547-3p	ACCCCUCAUCCUCCACCA	CCCCUCA	342	29.3999	ACCCCUCAUCCUCCACCA	CCCCUCA	524	48.8649	0.732987
Tc-miR-34	UGGCAGUGUGGUUAGCUGGUUGU	GGCAGUG	6239	536.334		Tc-miR-3187-5p	CCGUUGGCACGUCUGGCUGAAGGG	CGUUGGC	13410	1250.53		Tc-miR-6552-3p	CAAAAGAUAGUGGACAGCU	AAAAGAU	2102	180.698	CAAAAGAUAGUGGACAGCU	AAAAGAU	2014	187.813	0.0557172
Tc-miR-344a-5p	UGGGCUCCUGGGCUAGUU	GGGCUCC	197	16.9351		Tc-miR-3192-5p	CUGUGGAGGUUGUGCUGUGGCAA	UGUGGAG	239	22.2876		Tc-miR-6593-5p	UGCUGGGAGGCGAUUGGCGGCAU	GCUGGGA	162	13.9263	UGCUGGGAGGCGAUUGGCGGCAU	GCUGGGA	2016	188	3.75484
Tc-miR-344d-3-5p	AAGUAGUAUAGUGGUUAGUACUCC	AGUAGUA	1253	107.714		Tc-miR-320	AAAAGCUGGGUUGAGAGGGCGAA	AAAGCUG	730	68.0752		Tc-miR-6596-3p	CGGGUGCUCGGCGGCGUCGACCGA	GGGUGCU	2868	246.547	CGGGUGCUCGGCGGCGUCGACCGA	GGGUGCU	2388	222.69	-0.146826
Tc-miR-34-5p	UGGCAGUGUGGUUAGCUGGUU	GGCAGUG	6076	522.322		Tc-miR-3201	GGGAGGUAGUGACGAAAAAU	GGAGGUA	11525	1074.75		Tc-miR-6706-5p	AGUGAAAAUGGAUGGCGCUUGAG	GUGAAAA	6563	564.187	AGGAGAAAUGAGACGGGGCGAG	GGAGAAA	332	30.9602	-4.18769
Tc-miR-347	UGUCCUGCCUGGGUCGCCA	GUCCUGC	422	36.2771		Tc-miR-3202	GUGGAAGGGAAGAAGAGCUAAU	UGGAAGG	240	22.3809		Tc-miR-6717-5p	CGGCGAUGAUGGGUGAAAGUAGAGA	GGCGAUG	367	31.5491	CGGCGAUGAUGGGUGAAAGUAGAGA	GGCGAUG	1260	117.5	1.89699
Tc-miR-3488	GCCCGGUUAGCUCAGUUGGUA	CCCGGUU	537	46.1631		Tc-miR-320a	AAAAGCUGGGUUGAGAGGGCGA	AAAGCUG	1064	99.222		Tc-miR-67-3p	UCACAACCUCCUUGAGUGAGUUGG	CACAACC	115	9.8859	UCACAACCUCCUUGAGUGAGUUGG	CACAACC	140	13.0555	0.401213
Tc-miR-3499	UCUGAAUACUCGUGCAUGGAAUUU	CUGAAUA	4414	379.448		Tc-miR-3340	UGUACGGGUGGCGAGACGAUCGGU	GUACGGG	36902	3441.25		Tc-miR-6763-3p	UCCCCGGCUCAGCCCCCA	CCCCGGC	1856	159.551	UCCCCGGCUCAGCCCCCA	CCCCGGC	7010	653.709	2.03463
Tc-miR-3505	GUGACUGUGGGGACGACGUAGUUU	UGACUGU	371	31.8929		Tc-miR-3373-5p	AAGCCGUCGGCAACUGUUGGGCAU	AGCCGUC	113054	10542.7		Tc-miR-6763-5p	CGGGGAGUUUGGCUGGGGCG	GGGGAGU	55132	4739.41	AUGGGAGAGGGCUGGGGUAG	UGGGAGA	803	74.8827	-5.98393
Tc-miR-3526	UUGAAGACUGAAGUGGAGA	UGAAGAC	13975	1201.36		Tc-miR-338a-5p	AACAAUACCUGAUCGCAUCGGU	ACAAUAC	431	40.1924		Tc-miR-6779-5p	AUGGGAGAGGGCUGGGGUUGG	UGGGAGA	3148	270.617	AUGGGAGAGGGCUGGGGUUUGG	UGGGAGA	1145	106.775	-1.34167
Tc-miR-3535	GAUAGAUGGCUGAUUAUCUGUA	AUAGAUG	520	44.7017		Tc-miR-34	UGGCAGUGUGGUUAGCUGGUUGU	GGCAGUG	4733	441.37		Tc-miR-6790-5p	UGAGUGUGGACUCGGCGAGGCGUU	GAGUGUG	153	13.1526	GAUGAGUGUGGACUCGGCGAGGCGUU	AUGAGUG	591	55.1129	2.06704
Tc-miR-3538	GUUCGGUGAUGAUACAUGCGG	UUCGGUG	166	14.2701		Tc-miR-34-5p	UGGCAGUGUGGUUAGCUGGUU	GGCAGUG	4611	429.993		Tc-miR-6829-5p	UGGCUGCUGGAUGGGCGCA	GGCUGCU	617	53.0402	UGGCUGCUGGAUGGGCGCA	GGCUGCU	835	77.8669	0.553924
Tc-miR-3551-3p	GAAAUUCAACCAAGCGCGGGUAAA	AAAUUCA	557	47.8824		Tc-miR-347	UGUCCUGCCUGGGUCGCCA	GUCCUGC	5011	467.294		Tc-miR-6834-3p	UCAUCCCCAUGCCUCCAUCA	CAUCCCC	621	53.3841	UCGUCCCCAUGCCUCCAUCA	CGUCCCC	123	11.4702	-2.21852
Tc-miR-35h	CACAGGGAUAACUGGCUUG	ACAGGGA	2676	230.042		Tc-miR-3488	GCCCGGUUAGCUUAGUCGGU	CCCGGUU	2869	267.545		Tc-miR-6869-5p	GAUGAGUGUGGACGCGGCGGGGC	AUGAGUG	15467	1329.62	UGAGUGUGGACGCGGCGGC	GAGUGUG	2638	246.003	-2.43426
Tc-miR-3606-5p	UAGGGAGGCUAUUUGAAUU	AGGGAGG	9508	817.353		Tc-miR-3505	GUGACUGUGGGGACGACGUAGUUU	UGACUGU	903	84.2081		Tc-miR-6919-5p	UGGCCACUGGUCGCUUGGAAUUGU	GGCCACU	5923	509.169	UGGCCACUGGUCGCUUGGAAUUGU	GGCCACU	12836	1197	1.23321
Tc-miR-3622b-5p	AGGCAUGAGGAGGUAGUGAC	GGCAUGA	19636	1688		Tc-miR-3523	ACCGCGCAGUGACUCCUCCCGA	CCGCGCA	106	9.8849		Tc-miR-6939-5p	CAGGCAGAUGGUGGUGGACG	AGGCAGA	24154	2076.39	CAGGCAGAUGGUGGUGGACG	AGGCAGA	8861	826.321	-1.3293
Tc-miR-3653-3p	ACUUAAAGAAAUUGACUGAAG	CUUAAAG	6985	600.464		Tc-miR-3525	CAGCCAUACUGCGAUCUGUUGA	AGCCAUA	1801	167.95		Tc-miR-6960-5p	CAGGUGGGGAGUUUGGCUG	AGGUGGG	2192	188.435	CAGGUGGGGAGUUUGGCUG	AGGUGGG	526	49.0515	-1.9417
Tc-miR-3665	UGGAGGUGGCGGCGGCGGCG	GGAGGUG	562	48.3122		Tc-miR-3526	UUGAAGACUGAAGUGGAGA	UGAAGAC	19359	1805.3		Tc-miR-6979-5p	GCGGAGGCGCAGACGAUGGG	CGGAGGC	374	32.1508	GGAGAGGCUGCAGAGAAUAG	GAGAGGC	187	17.4384	-0.882587
Tc-miR-36c-3p	UCACCGGGCACGAAUCCCUCUC	CACCGGG	532	45.7332		Tc-miR-3535	GAUAGAUGGCUGAUUAUCUGUA	AUAGAUG	452	42.1507		Tc-miR-7015-5p	UCUUCGUAGGCGUGGGUUC	CUUCGUA	772	66.3648	UCUUCAGAGGCGUGGGUUC	CUUCAGA	235	21.9146	-1.59853
Tc-miR-375-3p	UUUGUUCGUUUUGCUUGCGGUG	UUGUUCG	250	21.4912		Tc-miR-3578	GCAGUAAUAACACGGUCGUCU	CAGUAAU	223	20.7956		Tc-miR-7044-5p	CGGUGGUGGUGGUGGGGCA	GGUGGUG	171	14.7	GUGGGUGGUGGUGCAUGGC	UGGGUGG	438	40.8451	1.47435
Tc-miR-3775	GCAUGCGGAUGAGGAGGUUGUA	CAUGCGG	904	77.7121		Tc-miR-3594-5p	CCCGGGGCUGCAGUGUGAA	CCGGGGC	942	87.845		Tc-miR-705	GGUGGAGGUGGUGGUGGCGGA	GUGGAGG	184	15.8175	GGUGGAGGUGGCGGUGGA	GUGGAGG	348	32.4523	1.0368
Tc-miR-3781	GUAAGUGAUUUGAUCGCCGUCGAU	UAAGUGA	160	13.7544		Tc-miR-35h	CACAGGGAUAACUGGCUUG	ACAGGGA	3181	296.64		Tc-miR-7075-5p	CGGGAGAGGAGGGCAUUUUU	GGGAGAG	3330	286.263	CGGGAGAGGAGGGCAUUUUU	GGGAGAG	2858	266.519	-0.1031
Tc-miR-3799	AACGAUAUUGAAGACUGCGCU	ACGAUAU	150	12.8947		Tc-miR-3606-5p	UAGGGAGGCUAUUUGAAUU	AGGGAGG	14678	1368.78		Tc-miR-7082-5p	UACAGGCGGUGGAGGAGGAGG	ACAGGCG	293	25.1877	CGGGAGGAGGAGGGGUGG	GGGAGGA	281	26.2043	0.0570842
Tc-miR-3851d-3p	AGUUUGACUGGGGCGGUACUGU	GUUUGAC	15886	1365.64		Tc-miR-3610	GAAUAUGGAAACGGAGGCGCUG	AAUAUGG	615	57.351		Tc-miR-709	AGGAGGAGGAGGAGGAGGA	GGAGGAG	785	67.4823	GGGGGAAGGCAGAGAGGA	GGGGAAG	208	19.3968	-1.79869
Tc-miR-3875-3p	UAUUUGCGGCUGGUAUGCGC	AUUUGCG	8587	738.179		Tc-miR-3622a-5p	GAGGACGGGAGCAGGUGAG	AGGACGG	1833	170.934		Tc-miR-71	UGAAAGACAUGGGUAGUGAGAC	GAAAGAC	662542	56955.3	UGAAAGACAUGGGUAGUGAGAC	GAAAGAC	339285	31639.6	-0.848098
Tc-miR-3885-5p	GAGGCGGCGGCGGUGGCG	AGGCGGC	463	39.8017		Tc-miR-3622b-5p	AGGCAUGAGGAGGUAGUGAC	GGCAUGA	14185	1322.8		Tc-miR-71c-5p	UGAAAGACAUGGGUAGUGAGA	GAAAGAC	663831	57066.1	UGAAAGACAUGGGUAGUGAGA	GAAAGAC	340196	31724.5	-0.847034
Tc-miR-3890-3p	AUCGGUGUAUUUACGGCUG	UCGGUGU	15877	1364.86		Tc-miR-3652	CGGCAUGAGGAGGUAGUGAGGA	GGCAUGA	5223	487.064		Tc-miR-7213-3p	UGAACUCUCAAGACAGCCAGUCU	GAACUCU	255	21.921	UGAACUCUCAAGACAGCCAGUCU	GAACUCU	720	67.1427	1.61492
Tc-miR-3896-3p	AGAUUGAAACGGAUAGGGU	GAUUGAA	21001	1805.35		Tc-miR-36a-5p	AGCGGUGGACCACUCGGUUCGUG	GCGGUGG	182	16.9722		Tc-miR-7238-5p	AUGGGUGUGGACGCGGCG	UGGGUGU	274	23.5543	GUGCGAGAGUGUGGACGCGGC	UGCGAGA	138	12.869	-0.872091
Tc-miR-3897-3p	CGGUGGCGGUGGUGGUGGAGG	GGUGGCG	540	46.421		Tc-miR-36c-3p	UCACCGGGCACGAAUCCCUCUC	CACCGGG	422	39.3531		Tc-miR-7255-3p	CCACGCGGCCCGGGUUCGA	CACGCGG	7027	604.074	CCACGCGGCCCGGGUUCGA	CACGCGG	547	51.0098	-3.56588
Tc-miR-3908	GAGCAAUGAUGGAUAGACUGGUUU	AGCAAUG	1794	154.221		Tc-miR-3726	GACGAGUGGUGGACGCAGCU	ACGAGUG	100	9.3254		Tc-miR-72-5p	AGGCAAGAUGUUGGCAUAGCUGA	GGCAAGA	1881	161.7	AGGCAAGAUGUUGGCAUAGCUGA	GGCAAGA	940	87.6585	-0.883351
Tc-miR-3960	AGGCGGCGGCGGUGGCGGUGGCG	GGCGGCG	242	20.8035		Tc-miR-3739	GUGGGAGGGGGAGAGGGCU	UGGGAGG	159	14.8273		Tc-miR-7266-3p	UUGGGAGGGAGAGGGUAGA	UGGGAGG	181	15.5596	UUGGGAGGGAGAGGGUAGA	UGGGAGG	1348	125.706	3.01418
Tc-miR-3961	GACCUCAGCUCAGUCGUGA	ACCUCAG	9812	843.486		Tc-miR-3746	CGCUGGUAGAGGAGGUAUGUACGU	GCUGGUA	202	18.8373		Tc-miR-7278-5p	UGCAAGUGACUGGCAGGUGAU	GCAAGUG	1867	160.496	UUAAGGACUGGGCCGGUGG	UAAGGAC	17999	1678.47	3.38654
Tc-miR-3963	UUAUCACAUCUGUCUGACAC	UAUCACA	126	10.8316		Tc-miR-375-3p	UUUGUUCGUUUUGCUUGCGGUG	UUGUUCG	702	65.4641		Tc-miR-7287-3p	GUCUGUGAUGCCCUUAGAUG	UCUGUGA	398	34.214	UCUGUGAUGCCCUUAGAUG	CUGUGAU	206	19.2103	-0.832707
Tc-miR-3968	CGAAUCCCCUCAGACGCACCA	GAAUCCC	17855	1534.9		Tc-miR-3765	GAAAGAAGGCAGUUGAACGA	AAAGAAG	343	31.986		Tc-miR-7326-5p	UCAGGAGAGGAGAUGGUUUGAGUUU	CAGGAGA	235	20.2017	UUCAGGAGAGGAGAUGGUUUGAGUUU	UCAGGAG	819	76.3748	1.91862
Tc-miR-4000e-3p	GGCGUCAUCUCGGAGAUUCA	GCGUCAU	189	16.2473		Tc-miR-3775	GCAUGCGGAUGAGGAGGUUGUA	CAUGCGG	2861	266.799		Tc-miR-7353-5p	AGGAUGAGUCUGAUUGCCUGGGG	GGAUGAG	170	14.614	AGGAUGAGUCUGAUUGCCUGGGG	GGAUGAG	859	80.1049	2.45454
Tc-miR-4001b-5p	UGAACUAUGCCUGAACAGGA	GAACUAU	575	49.4297		Tc-miR-3792	GACGAGGAGAAGGAGAAGG	ACGAGGA	108	10.0714		Tc-miR-735-5p	GAGCGGUCCAAGGCUGGU	AGCGGUC	510	43.842	GAGCGGUCGAAGGCUGGU	AGCGGUC	205	19.117	-1.19746
Tc-miR-4002-5p	UUUGAUUGUACGAUUUGU	UUGAUUG	8752	752.363		Tc-miR-3803-5p	GAAUAGAAAAAUGAGGUAG	AAUAGAA	324	30.2142		Tc-miR-7385c-3p	GAACGAUCGAUUGUCUGGCCUG	AACGAUC	880	75.649	GAACGAUCGAUUGUCUGGCCUG	AACGAUC	7815	728.778	3.26809
Tc-miR-4006b-5p	UGGAACAAUGUAGGUAAGGGAA	GGAACAA	15386	1322.65		Tc-miR-3814-3p	AAGGAGUGAGCGUUGUGUUG	AGGAGUG	128	11.9365		Tc-miR-7411-3p	GGGAAUAGAUGAACGGCUA	GGAAUAG	179	15.3877	GGGAAUAGAUGAACGGCUA	GGAAUAG	169	15.7599	0.0344808
Tc-miR-4006e-5p	AAGAAAGAUCGUAAGGGC	AGAAAGA	5875	505.043		Tc-miR-3851d-3p	AGUUGGACUGGGGUGGUACAUCUG	GUUGGAC	128477	11981		Tc-miR-7446-3p	GACGGAGUGAGAGGAGGAG	ACGGAGU	3155	271.219	GACGGAGUGAGAGGAGGAG	ACGGAGU	2748	256.261	-0.0818421
Tc-miR-4020b-5p	GGUGGUUGGUGGUGCAUG	GUGGUUG	3165	272.078		Tc-miR-3890-3p	AUCGGUGUAUUUACGGCUG	UCGGUGU	32689	3048.37		Tc-miR-749	GCUCGGAUGAACCUCGGUGG	CUCGGAU	116	9.9719	GCGCGGAUGAGCCUCGGUGGU	CGCGGAU	225	20.9821	1.07322
Tc-miR-4044-5p	AGUUGGUGGAGUGAUUUG	GUUGGUG	5899	507.106		Tc-miR-3896-3p	GAUUGAAACGGAUAGAGGU	AUUGAAA	16981	1583.54		Tc-miR-750-3p	CCAGAUCUAUUACUUCCAACUGA	CAGAUCU	6528	561.178	CCAGAUCUAUUACUUCCAACUGA	CAGAUCU	1427	133.073	-2.07624
Tc-miR-4048-3p	GAGCCUGGAGACAGCUGG	AGCCUGG	2823	242.679		Tc-miR-3897-3p	CGUGGUGUGGAGAGGUGGGAG	GUGGUGU	17154	1599.67		Tc-miR-753b-3p	UGAGAUCAUUGUGAAAGCUCUUA	GAGAUCA	30555	2626.65	UGAGAUCAUUGUGAAAGCUCUUA	GAGAUCA	8811	821.659	-1.67661
Tc-miR-4104-5p	ACGUGAAAUUCUUGGACCGU	CGUGAAA	6140	527.823		Tc-miR-3899-3p	GGCGAGGACUACGAUAGGGU	GCGAGGA	120	11.1904		Tc-miR-7648-3p	AGGACUGGGCCGGACGGG	GGACUGG	300	25.7894	AGGACUGGGCCGGACGGG	GGACUGG	733	68.355	1.40627
Tc-miR-411	ACGUGGACCGCUGCAGCUGCGUG	CGUGGAC	10015	860.937		Tc-miR-3900-3p	AGGAGUGGAUCGCUUGGA	GGAGUGG	431	40.1924		Tc-miR-7680-5p	UUCCACGUGAACAGCAGUUG	UCCACGU	3405	292.71	UUCCACGUGAACAGCAGUUG	UCCACGU	1801	167.95	-0.801441
Tc-miR-4145-3p	AAUGGAAAUGGGAUGAUGG	AUGGAAA	237	20.3736		Tc-miR-3908	GAGCAAUGAUGGAUAGACUGGUUUA	AGCAAUG	1276	118.992		Tc-miR-7684-5p	UCGGGGGAGCCUGGAGACAGCAG	CGGGGGA	4296	369.305	UCGGGGGAGCCUGGAGACAGCAG	CGGGGGA	846	78.8926	-2.22685
Tc-miR-4171-5p	AUGACUCUCUUAAGGUAGCCAA	UGACUCU	289	24.8438		Tc-miR-3934	GCAGAGUGUGGAAUCGGAGUGCA	CAGAGUG	9399	876.492		Tc-miR-784-3p	UAUGUACAAAUCUUAGCGGUGC	AUGUACA	27487	2362.91	UAUGUACAAAUGUUAGCGGUG	AUGUACA	42592	3971.86	0.749249
Tc-miR-4175-3p	GGGGAUGUAGCUCAGAUGGUAG	GGGAUGU	172	14.7859		Tc-miR-3961	UGACCUCAGCUCAGUCGUGA	GACCUCA	7798	727.192		Tc-miR-7846-3p	GAGGGAGCCUGAGAGACGG	AGGGAGC	14132	1214.85	CAGGGAGCCUGAGAAACGG	AGGGAGC	10972	1023.18	-0.247723
Tc-miR-4210-5p	UGAUAGAAUAAUGUAGGUAA	GAUAGAA	27771	2387.33		Tc-miR-4002-5p	UUUGAUUGUACGAUUUGU	UUGAUUG	5259	490.421		Tc-miR-7847-3p	GUGGAGGAGGAGGAGGAGGA	UGGAGGA	599	51.4929	UUGGAGGAGGAGGAGGAGG	UGGAGGA	602	56.1387	0.124622
Tc-miR-423	UGAGGGGCAGAGAGCGAGACUU	GAGGGGC	508	43.6701		Tc-miR-4006b-5p	UGGAACAAUGUAGGUAAGGG	GGAACAA	20289	1892.02		Tc-miR-7877-3p	UUACCAUGUAAAUCAAUCGUC	UACCAUG	13956	1199.72	UUACCAUGUAAAUCAAUCGUC	UACCAUG	7333	683.83	-0.810994
Tc-miR-423-5p	UGAGGGGCAGAGAGCGAGACUUU	GAGGGGC	514	44.1859		Tc-miR-4006e-5p	UAAGAAAGAUCGUAAGGGC	AAGAAAG	26156	2439.14		Tc-miR-789	GUCCUGCCUGGGUCGCCAGGA	UCCUGCC	4290	368.789	CCCCCUGCCUGGGUCACCAGGAC	CCCCUGC	970	90.4561	-2.0275
Tc-miR-4257	GCAGAUGGUGGUGGACUGAG	CAGAUGG	215	18.4824		Tc-miR-4006f-5p	UGGCAUGUAGGUAAGGGA	GGCAUGU	6970	649.978		Tc-miR-7905-3p	UGCGGAAGGAUCAUUAUCGAGCA	GCGGAAG	777	66.7946	UGCGGAAGGAUCAUUAUCGAGCA	GCGGAAG	1014	94.5593	0.501488
Tc-miR-4271	GGGGUGUAGAAUAGGUGGG	GGGUGUA	162	13.9263		Tc-miR-4020b-5p	GGUGGUUGGUGGUGCAUG	GUGGUUG	7821	729.337		Tc-miR-7964a-3p	AUCGUAACCACUCGCUGCUACCA	UCGUAAC	18785	1614.85	AUCGUAACCACUCGCUGCUACCA	UCGUAAC	2748	256.261	-2.65571
Tc-miR-4283	UAGGGUGGCUAGCGAGUUU	AGGGUGG	2082	178.979		Tc-miR-4031-5p	CUCGAAGAUUGUCGGCGCAUAU	UCGAAGA	1753	163.474		Tc-miR-7965-3p	UUUUUGGUAAGCAGAACAGGCGCU	UUUUGGU	10359	890.509	UUUUGGUAAGCAGAACAGGCGCUG	UUUGGUA	20246	1888.01	1.08417
Tc-miR-4286	ACCCCACUCGCUGUACCA	CCCCACU	192	16.5052		Tc-miR-4044-5p	AGUUGGUGGAGUGAUUUG	GUUGGUG	9622	897.287		Tc-miR-7975	AUUCCUGUCUCGGGCACCA	UUCCUGU	5541	476.331	AUUCCUGUCUCGGGCACCA	UUCCUGU	6569	612.584	0.362944
Tc-miR-43-3p	UAUCACAGUACUUUGCUGCGUC	AUCACAG	537	46.1631		Tc-miR-4048-3p	GAGCCUGGAGACAGCUGG	AGCCUGG	1751	163.287		Tc-miR-7977	UUUCCCGGCCGACGCACCA	UUCCCGG	13895	1194.48	UUUCCCGGCCGACGCACCA	UUCCCGG	30494	2843.68	1.25138
Tc-miR-43e-3p	UAUCACAGUGCUUUGCUGCCUC	AUCACAG	170	14.614		Tc-miR-4058-5p	AAUGGAUGGCGCUUGAGCU	AUGGAUG	8292	773.26		Tc-miR-8061	CUUAGAUUGGACGAUUUGU	UUAGAUU	2074	178.291	CUUAGAUUGGACGAUUUGU	UUAGAUU	35765	3335.22	4.22548
Tc-miR-4418	CACUGCAGGAAUCAGCGUGC	ACUGCAG	4625	397.587		Tc-miR-4075-3p	UAAAGAUCGUAAGGGCAUCACC	AAAGAUC	252	23.4999		Tc-miR-8071	GGUGGACGGAGUGAGAGG	GUGGACG	7922	681.013	GGUGGACGGAGUGAGAGG	GUGGACG	3346	312.027	-1.12601
Tc-miR-4431	GCGACUCUGAAUAACUGUAGCU	CGACUCU	48544	4173.07		Tc-miR-4088-5p	GACUAUGAUGGGAUUGUUGG	ACUAUGA	248	23.1269		Tc-miR-8072	GGCGGCGGUGGCGGUGGCGG	GCGGCGG	250	21.4912	GCGGCGGGAGAGGAGGGCAG	CGGCGGG	558	52.0356	1.27575
Tc-miR-44-3p	UGACUAGAGACACAUUCAGCU	GACUAGA	34406	2957.7		Tc-miR-411	UCGUGGACCGUUGCAGCUGCGUG	CGUGGAC	10838	1010.68		Tc-miR-8083	CGGACUACACGGUGCAACU	GGACUAC	34397	2956.93	CGGACUACACGGUGCAACU	GGACUAC	37909	3535.16	0.257674
Tc-miR-4448	GCCUCGUUGGCUCAGGGGUA	CCUCGUU	1188	102.126		Tc-miR-4125-5p	AUCAUCUCGGCAAAGACAAC	UCAUCUC	122	11.377		Tc-miR-8191-5p	CCCCCUGCUGGCGGCACCA	CCCCUGC	15745	1353.51	CCCCCUGCUGGCGGCACCA	CCCCUGC	7700	718.054	-0.914547
Tc-miR-4451	UGUUGGUAGAGCUGAGGACUG	GUUGGUA	2839	244.054		Tc-miR-4171-5p	UAUGACUCUCUUAAGGUAGCCAA	AUGACUC	348	32.4523		Tc-miR-81a	UGAGAUCAUUGUGAAAGCUCUU	GAGAUCA	33390	2870.36	UGAGAUCAUUGUGAAAGCUCUU	GAGAUCA	9710	905.494	-1.66446
Tc-miR-4453	GGCCUCGUCGUGUAGCGGUU	GCCUCGU	92669	7966.27		Tc-miR-4175-3p	GGGGAUGUAGCUCAGAUGGUAG	GGGAUGU	459	42.8035		Tc-miR-81b-3p	UGAGAUCAUGCCACAUCCGCU	GAGAUCA	8297	713.25	UGAGAUCAUGCCACAUCCGCU	GAGAUCA	2307	215.136	-1.72916
Tc-miR-4458	AGGAGGUAGUGUCGAAAAA	GGAGGUA	5539	476.159		Tc-miR-4210-5p	UCUAUAGAAUAAUGUAGGUAA	CUAUAGA	30243	2820.27		Tc-miR-81b-5p	ACGGAUGUGCGUGCAGAUCAUG	CGGAUGU	199	17.107	ACGGAUGUGCGUGCAGAUCAUG	CGGAUGU	307	28.6289	0.742885
Tc-miR-4459	AGGAGGAGGAGGAGGCGGAG	GGAGGAG	309	26.5631		Tc-miR-423	UGAGGGGCAGAGAGCGAGACUU	GAGGGGC	561	52.3153		Tc-miR-81c-3p	UGAGAUCAUGUUACAUCCGACU	GAGAUCA	7177	616.969	UGAGAUCAUGUUACAUCCGACU	GAGAUCA	2183	203.573	-1.59965
Tc-miR-4468	AGAGCAGAGGACUGUAGAUC	GAGCAGA	304	26.1333		Tc-miR-423-5p	UGAGGGGCAGAGAGCGAGACUUU	GAGGGGC	583	54.3669		Tc-miR-8211-5p	ACUGGGCCGGUCGGGCUGC	CUGGGCC	15813	1359.36	ACUGGGCCGGUCGGGCUGC	CUGGGCC	40426	3769.87	1.47159
Tc-miR-4488	GGGGGGCGGGCGCCGGCGGC	GGGGGCG	103	8.8544		Tc-miR-4251	CCGUAGAGCAAAAGGGCAA	CGUAGAG	11321	1055.73		Tc-miR-8219-3p	UGGUCAAGAACCGGCGACGUGUC	GGUCAAG	2237	192.303	UGGUCAAGAACCGGCGACGUGUC	GGUCAAG	2763	257.66	0.422087
Tc-miR-449a	UGCAGUGUGAUGUGAGCUCGGU	GCAGUGU	10710	920.682		Tc-miR-4271	GGGGUGUAGAAUAGGUGGGAG	GGGUGUA	372	34.6904		Tc-miR-8228-3p	UCCGGUCGGUCUAGCGGUUCA	CCGGUCG	24072	2069.34	UCCGGUCGGUCUAGCGGUUCA	CCGGUCG	46212	4309.44	1.05833
Tc-miR-4507	CUGGGUCGGUCGGGCUGG	UGGGUCG	315	27.0789		Tc-miR-4280	AGUGGAGGUACUGAGCAGAGC	GUGGAGG	208	19.3968		Tc-miR-8317b-3p	AGAAUCCCGCCUAGUCAAGG	GAAUCCC	254	21.835	AGAAUCCCGCCUAGUCAAGG	GAAUCCC	122	11.377	-0.940522
Tc-miR-4514	ACGGCGAGUGAAUGGGGAA	CGGCGAG	2027	174.25		Tc-miR-4283	UAGGGUGGCUAGCGAGUUU	AGGGUGG	2417	225.394		Tc-miR-83-3p	UAGCACCAUUUAAAUUCAGCAU	AGCACCA	11699	1005.7	UAGCACCAUUUAAAUUCAGCAU	AGCACCA	2173	202.64	-2.31121
Tc-miR-4515	AGGACUGACUCCGCGGCUGGGC	GGACUGA	870	74.7893		Tc-miR-4286	UACCCCACUCGCUGUACCA	ACCCCAC	446	41.5912		Tc-miR-8350-3p	GAUUCCGAGCGGUCGUCGAA	AUUCCGA	973	83.6437	GAUUCCGAGCGGUCGUCGAA	AUUCCGA	7701	718.147	3.10195
Tc-miR-4544-5p	UACCCUAUUCUGACUCGUUGUU	ACCCUAU	9867	848.214		Tc-miR-4315	CGUUUCUGAAGCGUGGAC	GUUUCUG	19364	1805.77		Tc-miR-8364v-3p	GAAGCAUGCGGAUGAGGAGG	AAGCAUG	603	51.8367	GAAGCAUGCGGAUGAGGAGG	AAGCAUG	3429	319.767	2.62498
Tc-miR-4546	AGCAGCGUCGCGCAGUGGAAGCG	GCAGCGU	1543	132.644		Tc-miR-43-3p	UAUCACAGUACUUUGUUGCGUCGC	AUCACAG	1195	111.438		Tc-miR-8412-3p	UGCUGAUGAUGGUUUGAGA	GCUGAUG	342	29.3999	UGCUGAUGAUGGUUUGAGA	GCUGAUG	380	35.4364	0.269421
Tc-miR-4553	CAGAUGGUAGAGCGCAUACGCUGGU	AGAUGGU	6187	531.864		Tc-miR-43d-5p	AACCCGAUGUGGCUGCGAUACU	ACCCGAU	147	13.7083		Tc-miR-84-3p	GCAGAUUUUAGGCUAUCUCGAC	CAGAUUU	158	13.5824	GCAGAUUUUAGGCUAUCUCGAC	CAGAUUU	156	14.5476	0.0990427
Tc-miR-4555	GAACACAUGAUGAAGGAUGAG	AACACAU	116	9.9719		Tc-miR-43e-3p	UAUCACAGUACUUUGUAGCGUC	AUCACAG	419	39.0733		Tc-miR-84-5p	UGAGGUAGUUUAUAAAGCUGCGA	GAGGUAG	1757	151.04	UGAGGUAGUUUAUAAAGCUGCGA	GAGGUAG	453	42.2439	-1.83812
Tc-miR-456-3p	CAGGUGGUGCAUGGUUGUC	AGGUGGU	163	14.0123		Tc-miR-4431	GUGACUCUGAAUAACUGAAGCU	UGACUCU	70780	6600.5		Tc-miR-8500	AUGAAUGGCGUUGGUUGA	UGAAUGG	853	73.3279	AUGAAUGGCGUUGGUUGAU	UGAAUGG	826	77.0276	0.0710132
Tc-miR-4597	UCGGUGUAUUUGCGGCUCG	CGGUGUA	10825	930.568		Tc-miR-44-3p	UGACUAGAGACACAUUCAGCU	GACUAGA	11091	1034.28		Tc-miR-8528a	GCGGCGGCGGCGACUCUGGA	CGGCGGC	359	30.8613	UGGGCGGCGGCGGAGUGGG	GGGCGGC	280	26.111	-0.241141
Tc-miR-4635	UCUAAGUCAGAAUCCCGCCA	CUAAGUC	1134	97.484		Tc-miR-4443	UUCGGAGGCGUGGGUUCG	UCGGAGG	3644	339.817		Tc-miR-8530-5p	ACAGGUCUGUGAUGCCCUUAGA	CAGGUCU	864	74.2735	ACAGGUCUGUGAUGCCCUUAGA	CAGGUCU	1458	135.964	0.872304
Tc-miR-4656	CUGGCGCUGUGGGAGGAGGCCUU	UGGCGCU	320	27.5087		Tc-miR-4446	CGGGCUGCAGUGAGAAGUG	GGGCUGC	12105	1128.84		Tc-miR-86-5p	UAAGUGAAUGCUUUGCCACAGUCU	AAGUGAA	2003	172.187	UAAGUGAAUGCUUUGCCACAGUCU	AAGUGAA	972	90.6426	-0.925718
Tc-miR-4672	ACCACAGCUGGAAGAAGAGGACG	CCACAGC	112	9.6281		Tc-miR-4451	GGUAGAGCUGAGGACUGUA	GUAGAGC	1211	112.93		Tc-miR-87	GUGAGCAAAGUUUCAGGUGU	UGAGCAA	2188	188.091	GUGAGCAAAGUUUCAGGUGU	UGAGCAA	320	29.8412	-2.65605
Tc-miR-4676-5p	GAGCCAGUGGUGUAGCGGUA	AGCCAGU	772	66.3648		Tc-miR-4453	GGUCUUGUCGUGUAGCGGUU	GUCUUGU	13077	1219.48		Tc-miR-8790	UUCAUCCGGUCGGUCUGGCGGUC	UCAUCCG	5000	429.824	UUCAUCCGGUCGGUCUGGCGGUC	UCAUCCG	11202	1044.63	1.28117
Tc-miR-4750-5p	UCGGGUGGAGGUGGUGGUG	CGGGUGG	245	21.0614		Tc-miR-4491	GAAUGUGGAACUGGUGUGCAGCUAA	AAUGUGG	295	27.5098		Tc-miR-87a	GUGAGCAAAGUUUCAGGUGUU	UGAGCAA	2187	188.005	GUGAGCAAAGUUUCAGGUGUU	UGAGCAA	320	29.8412	-2.65539
Tc-miR-4769-5p	GGUGGAUGGAGUGAGAGGAGGAG	GUGGAUG	229	19.6859		Tc-miR-4499	AAGACUGAAGUGGAGAAGGA	AGACUGA	3914	364.995		Tc-miR-87b-3p	GUGAGCAAAGUUUCAGGUGUUC	UGAGCAA	2244	192.905	GUGAGCAAAGUUUCAGGUGUUC	UGAGCAA	334	31.1467	-2.63074
Tc-miR-4782-3p	GAAUGUCUUCAUUAAUCUAGAACG	AAUGUCU	176	15.1298		Tc-miR-449b-5p	AGGCGGGGAGUUUUACUGG	GGCGGGG	62532	5831.34		Tc-miR-885	AGCAGCGUGGCGCAGUGGAA	GCAGCGU	3597	309.215	AGCAGCGUGGCGCAGUGGAA	GCAGCGU	216	20.1428	-3.94028
Tc-miR-4784	GAGGAAAGCGGGGACUGA	AGGAAAG	297718	25593.3		Tc-miR-44a-5p	CUGGAUGUCUCUCGCGGUCAUAU	UGGAUGU	166	15.4801		Tc-miR-9041	AAUUCGCCAAGCGUUGGAUUGU	AUUCGCC	1320	113.474	AAUUCGCCAAGCGUUGGAUUGU	AUUCGCC	2474	230.71	1.02372
Tc-miR-4792	CGGGUGGCGCUCGGCUAGC	GGGUGGC	3915	336.552		Tc-miR-4507	CUGGGUCGGUCGGGCUGGG	UGGGUCG	130	12.123		Tc-miR-92	UAUUGCACUCGUCCCGGCCU	AUUGCAC	2429	208.808	UAUUGCACUCGUCCCGGCCU	AUUGCAC	5655	527.35	1.33658
Tc-miR-4800-3p	ACAUCCCGUCCGAUCUGUCAC	CAUCCCG	3186	273.884		Tc-miR-4514	ACGGCGAGUGAAUGGGGAA	CGGCGAG	5676	529.308		Tc-miR-92-3p	UAUUGCACUCGUCCCGGCCUGA	AUUGCAC	2503	215.17	UAUUGCACUCGUCCCGGCCUGA	AUUGCAC	5833	543.949	1.338
Tc-miR-4806-3p	AUAGCUCAGUCGGUUAGAG	UAGCUCA	4857	417.531		Tc-miR-4515	AGGACUGACUCCGCGGCUGGGC	GGACUGA	8218	766.359		Tc-miR-9277	GGUUCGAAUCCUGCUCGCUGCGCCA	GUUCGAA	1291	110.981	GGUUCGAAUCCUGCGGCGGACACCC	GUUCGAA	189512	17672.7	7.31507
Tc-miR-4888-5p	UGAGAGCUUUGCGAUCGCG	GAGAGCU	9369	805.404		Tc-miR-4553	AGUGGUAGAGCGCAUACGCUGG	GUGGUAG	84069	7839.75		Tc-miR-929	CUCCUUGGAGUCGGGUUG	UCCUUGG	1188	102.126	CUCCUUGGAGUCGGGUUG	UCCUUGG	4445	414.513	2.02107
Tc-miR-4889b-3p	AUUGGCCACUGGUCGCUUGGAAUUU	UUGGCCA	436	37.4806		Tc-miR-4635	UCUAAGUCAGAAUCCCGCCA	CUAAGUC	946	88.218		Tc-miR-92a	UAUUGCACUCGUCCCGGCCUGAA	AUUGCAC	2377	204.338	UAUUGCACUCGUCCCGGCCUGAA	AUUGCAC	5508	513.641	1.3298
Tc-miR-49-3p	AAGCACCAUGUGAAGCUGCUAU	AGCACCA	12826	1102.58		Tc-miR-4646-5p	GCUGGGACGAGGAGCGCUGAGAGGA	CUGGGAC	163	15.2004		Tc-miR-92b-3p	AUUGCACUCGUCCCGGCCUGA	UUGCACU	2402	206.487	AUUGCACUCGUCCCGGCCUGA	UUGCACU	5576	519.983	1.33241
Tc-miR-494-3p	UGACACAACACGGGAAAACUCA	GACACAA	323	27.7666		Tc-miR-4648	GUGGACUGCGAAAUGGGG	UGGACUG	612	57.0713		Tc-miR-92b-5p	AGGGACGGACGCGGGCAU	GGGACGG	6664	572.869	AGGGACGGACGGGUGCAU	GGGACGG	11419	1064.86	0.894392
Tc-miR-494-5p	CGGUUGUCCGUUUGUUUCGC	GGUUGUC	320	27.5087		Tc-miR-4650	UGGAAGGUGAAGAGGCGCAGGAU	GGAAGGU	2142	199.75		Tc-miR-92c	UAUUGCACUCGUCCCGGCCUGU	AUUGCAC	225	19.3421	UAUUGCACUCGUCCCGGCCUGU	AUUGCAC	975	90.9224	2.23289
Tc-miR-4962-3p	GACGAUUUGUAGAGAAGAGGGAAA	ACGAUUU	400	34.3859		Tc-miR-4651	CGGGGUGUGGAGAGGUGGG	GGGGUGU	1971	183.803		Tc-miR-92e-5p	CGGUGGUUGGUGGUGCAUGG	GGUGGUU	5201	447.103	CGGUGGUUGGUGGUGCAUGG	GGUGGUU	17535	1635.2	1.87079
Tc-miR-4976-3p	UCUGGUGGAUGUCCGAAGCG	CUGGUGG	6254	537.624		Tc-miR-4654	GUGUGGGAUCAUGUGAGGCUGCUGG	UGUGGGA	1894	176.623		Tc-miR-9380-5p	GCCUCCAUGCUGCGAUCUGUUGAG	CCUCCAU	2083	179.065	GCCUCCAUGCUGCGAUCUGUUGAG	CCUCCAU	7297	680.472	1.92606
Tc-miR-4979-5p	UUAUAUACUUGAUCUUGAUU	UAUAUAC	568	48.828		Tc-miR-4657	AAUGUGGAAGUGGGCGAGGAGAAU	AUGUGGA	854	79.6387		Tc-miR-9383-5p	GGCUGAGAUCAAGUGGAGCG	GCUGAGA	134	11.5193	GGCUGAGAUCAAGUGGAGCG	GCUGAGA	622	58.0038	2.33209
Tc-miR-4982-3p	AUCGGGAAUUGCAAUUAUUU	UCGGGAA	799	68.6858		Tc-miR-466b-3p	AUCACAUCACAUCACACAUCAC	UCACAUC	112	10.4444		Tc-miR-9-3p	AUAAAGCUGGACGACCGAAGUAA	UAAAGCU	12807	1100.95	AUAAAGCUGGACGACCGAAGUAA	UAAAGCU	22008	2052.33	0.898512
Tc-miR-50	UGAUAUGUCUGGUAUUCUUGGGUUU	GAUAUGU	1707	146.742		Tc-miR-466c-5p	UGUGAUGUGAUGUGUGAUAUG	GUGAUGU	115	10.7242		Tc-miR-9545-5p	UUAGGAUUCGUGGCUUUCACCC	UAGGAUU	332	28.5403	UUAGGAUUCGUGGCUUUCACCC	UAGGAUU	297	27.6964	-0.043302
Tc-miR-5047	UUGAGACAUGUCGGUUGUAAGGUU	UGAGACA	22059	1896.3		Tc-miR-4732-5p	GCAGAGGGAGCAGGAACUAU	CAGAGGG	378	35.2499		Tc-miR-9-5p	UCUUUGGUUAUCUAGCUGUAUG	CUUUGGU	7500	644.736	UCUUUGGUUAUCUAGCUGUAUG	CUUUGGU	1556	145.103	-2.15163
Tc-miR-50-5p	UGAUAUGUCUGGUAUUCUUGGGUU	GAUAUGU	1987	170.812		Tc-miR-4758-5p	GGACUGGGCCGGUGGGGCUG	GACUGGG	306	28.5356		Tc-miR-9824-5p	GGUGGAGGCGGCGGCGGUGGC	GUGGAGG	265	22.7807	GCGGAGGGAUGGGGUGGU	CGGAGGG	168	15.6666	-0.54012
Tc-miR-5107-5p	UCGGCAUGAGGAGGUAGGGAC	CGGCAUG	8697	747.635		Tc-miR-4768-3p	GCCAGGAGAACGCAGAAGAAU	CCAGGAG	1025	95.5851		Tc-miR-9852-3p	CGUGAUCGGGAUCGGGGA	GUGAUCG	10583	909.765	CGUGAUCGGGAUCGGGGA	GUGAUCG	5593	521.568	-0.802638
Tc-miR-5112	GUUAGCUCAGUCGGUAGAGCAC	UUAGCUC	3003	258.152		Tc-miR-4769-5p	GGUGGAUGGAGUGAGAGGAGGAG	GUGGAUG	100	9.3254		Tc-miR-9893	UUAUGUCUGAAUACUCGU	UAUGUCU	5138	441.687	UUAUGUCUGAAUACUCGUG	UAUGUCU	15941	1486.56	1.75088
Tc-miR-5126	GCGGCGGCGGGCGGCGGCGGGG	CGGCGGC	455	39.114		Tc-miR-4783-3p	GCGCGGUGUUGGGCGCUCUGC	CGCGGUG	323	30.121		Tc-miR-989-3p	UGGUGAUGUGAGAGAAGUGG	GGUGAUG	168	14.4421	UGGUGAUGUGAGAGAAGUGG	GGUGAUG	398	37.115	1.36172
Tc-miR-51-3p	CUUGGAAUUGUAGCGUACAGGUGCA	UUGGAAU	1571239	135071		Tc-miR-4792	CGGGUGGCGCUCGGCUAGC	GGGUGGC	3499	326.295		Tc-miR-9894	GAGGCGGGAGAGGAGGGAU	AGGCGGG	13597	1168.86	GAGGCGGGAGAGGAGGGAU	AGGCGGG	72588	6769.1	2.53386
Tc-miR-5345a-5p	AAGGACUGGGUCGGUCGGGCUG	AGGACUG	8493	730.099		Tc-miR-4800-3p	ACAUCCCGUCCGAUCUGUCAC	CAUCCCG	7900	736.704		Tc-miR-993	UAAGCUCGUCUCUACAGGCAGGAA	AAGCUCG	1918	164.88	UAAGCUCGUCUCUACAGGCAGGAA	AAGCUCG	1461	136.244	-0.27523
Tc-miR-5350b-3p	UUUGGCACACCCUAAGAGCGUCU	UUGGCAC	1459	125.423		Tc-miR-4848b	UGGGUUGAUGGCUGUGGGGACGAG	GGGUUGA	1690	157.599		Tc-miR-993-3p	UAAGCUCGUCUCUACAGGCAGG	AAGCUCG	2101	180.612	UAAGCUCGUCUCUACAGGCAGG	AAGCUCG	1712	159.65	-0.177977
Tc-miR-5354-3p	UUUGGCACAGACCAGACCUGCU	UUGGCAC	207	17.7947		Tc-miR-4888-5p	UGAGAGCUUUGCGAUCGCG	GAGAGCU	23537	2194.91		Tc-miR-9a-5p	UCUUUGGUUAUCUAGCUGUAUGA	CUUUGGU	7725	664.078	UCUUUGGUUAUCUAGCUGUAUGA	CUUUGGU	1598	149.019	-2.15585
Tc-miR-5358a-3p	UACCCGUAAUUGCCAUGACUGUU	ACCCGUA	70314	6044.52		Tc-miR-4889b-3p	AUUGGCCACUGGUCGCUUGGAAUUU	UUGGCCA	294	27.4166		novel_Tc-miR-62	UCAAGACUCGGCCAAUGCGCACU	CAAGACU	107	9.19823	UCAAGACUCGGCCAAUGCGCACU	CAAGACU	102	8.7684	-0.0690416
Tc-miR-5358b-3p	UACCCGUAAUGCCAACAUGCAU	ACCCGUA	15291	1314.49		Tc-miR-49-3p	AAGCACCAUGUGAAGCUGCUAU	AGCACCA	6181	576.401
Tc-miR-5359-5p	UCUGGGAUUGUCUAUAUUGGUA	CUGGGAU	10163	873.66		Tc-miR-494-3p	UUGACACAACACGGGAAAACUC	UGACACA	473	44.109
Tc-miR-5360-5p	ACGAAUCGUCGAAUCGGAUGUCU	CGAAUCG	346	29.7438		Tc-miR-4962-3p	GCGAUGAAGAGAGUGAGAAGGAA	CGAUGAA	179	16.6924
Tc-miR-5361-3p	AAAGCUUCCAUUUUGUCCUUGA	AAGCUUC	167	14.3561		Tc-miR-496-5p	GAGCGGUCGUCGAAUGGA	AGCGGUC	464	43.2697
Tc-miR-5361-5p	UGGGAUAUCUUGGAAGUUUUCU	GGGAUAU	12045	1035.45		Tc-miR-4982-3p	AUCGGGAAUUGCAAUUAUUU	UCGGGAA	1001	93.347
Tc-miR-5362-3p	AUUACAACCGGUGGAGAUUGCA	UUACAAC	232	19.9438		Tc-miR-50	UGAUAUGUCUGGUAUUCUUGGGUUU	GAUAUGU	755	70.4066
Tc-miR-5362-5p	AAAUCUCGUCCGGUGGUAUAUGC	AAUCUCG	796	68.4279		Tc-miR-5006-5p	UUGGGAGGGCGGGGUGGAA	UGGGAGG	108	10.0714
Tc-miR-5363	AUGGGCAACGUAUCUAAACCGUGU	UGGGCAA	11713	1006.9		Tc-miR-5047	UUGAGACAUGUCGGUUGUAAGGUU	UGAGACA	49739	4638.35
Tc-miR-5364-3p	AGAGGUAUUGUUUAUUGGCUAA	GAGGUAU	117856	10131.5		Tc-miR-50-5p	UGAUAUGUCUGGUAUUCUUGGGUU	GAUAUGU	1957	182.498
Tc-miR-5365b-3p	UGAUUAAGAUCAAACAACUGAU	GAUUAAG	1482	127.4		Tc-miR-5107-5p	UCGGCAUGAGGAGGUAGGGAC	CGGCAUG	6423	598.969
Tc-miR-5366-3p	UUAGCAGCAUGGCGCGUUUGCG	UAGCAGC	112	9.6281		Tc-miR-5112	GUUAGCUCAGUCGGUAGAGCAC	UUAGCUC	121	11.2837
Tc-miR-5421	ACACGAUGAAGAAGGACGAGUCU	CACGAUG	234	20.1157		Tc-miR-5114	ACUGGAGGAGGGAAGCGCAAGU	CUGGAGG	266	24.8055
Tc-miR-542-3p	UGACUAGAUUGAUAACUGAC	GACUAGA	293	25.1877		Tc-miR-5126	CGCGGGCGGCCCGGGGGCGGGGA	GCGGGCG	331	30.867
Tc-miR-54-5p	AGGUAUGGGACGACGGAGACA	GGUAUGG	1103	94.8191		Tc-miR-5129-5p	GACUGUCGGGGGCAUUCGUAUUUC	ACUGUCG	1141	106.403
Tc-miR-554	GCUGCCAUAGCUCAGCCGGU	CUGCCAU	15475	1330.3		Tc-miR-51-3p	CUUGGAAUUGUAGCGUACAGGUGCA	UUGGAAU	21708	2024.35
Tc-miR-56	UACCCGUAGGUCUCCAUCGAG	ACCCGUA	9748	837.984		Tc-miR-5196-5p	AGGGGAGGGGAAGGGGUUGG	GGGGAGG	366	34.1309
Tc-miR-5608-3p	UUUUAUCAACUGUCGAUGGUAGU	UUUAUCA	1033	88.8016		Tc-miR-5345a-5p	AAGGACUGGGUCGGUCGGGCUG	AGGACUG	629	58.6566
Tc-miR-57-5p	UACCCUGUAGUACCGAGCUGUGUUU	ACCCUGU	5021	431.629		Tc-miR-5354-3p	UUUGGCACAGACCAGACCUGCU	UUGGCAC	172	16.0396
Tc-miR-5838	UGAGUAUUCUCGGUUUCGCUG	GAGUAUU	408	35.0736		Tc-miR-5358a-3p	UACCCGUAAUUGCCAUGACUGUU	ACCCGUA	57798	5389.88
Tc-miR-58-5p	GUGACUCUGAAUAACUGACG	UGACUCU	807	69.3735		Tc-miR-5358b-3p	UACCCGUAAUGCCAACAUGCAU	ACCCGUA	653	60.8947
Tc-miR-59	UUCGAAUCUCAUCUUGAUCGCC	UCGAAUC	9029	776.176		Tc-miR-5359-5p	UCUGGGAUUGUCUAUAUUGGUA	CUGGGAU	3164	295.055
Tc-miR-5940	GAGAUGAGUGUGGACUCGGC	AGAUGAG	671	57.6823		Tc-miR-5360	ACGAAUCGUCGAAUCGGAUGUCUU	CGAAUCG	286	26.6706
Tc-miR-5941	UAACGAUUGUCUGACCUGCCGC	AACGAUU	350	30.0877		Tc-miR-5360-5p	ACGAAUCGUCGAAUCGGAUGUCU	CGAAUCG	298	27.7896
Tc-miR-598-5p	GCAGUCAUCGAUGGUGCGAG	CAGUCAU	692	59.4876		Tc-miR-5361	GUGGCAUUUCGGAAGGUUUCG	UGGCAUU	169	15.7599
Tc-miR-6000a-3p	UAGUACGAGAGGACCAGA	AGUACGA	354	30.4315		Tc-miR-5361-5p	UGGGAUAUCUUGGAAGUUUUCU	GGGAUAU	4236	395.023
Tc-miR-6006-5p	AUAACUUUGAAGAGAGAG	UAACUUU	975	83.8156		Tc-miR-5362-3p	AUUACAACCGGUGGAGAUUGCA	UUACAAC	145	13.5218
Tc-miR-6010-3p	AAAGAAGGUGCUAGACUUGUA	AAGAAGG	385	33.0964		Tc-miR-5362-5p	AAAUCUCGUCCGGUGGUAUAUGC	AAUCUCG	1053	98.1962
Tc-miR-6050	GCAGGUGGUGGAGGUGGAUA	CAGGUGG	429	36.8789		Tc-miR-5363	AUGGGCAACGUAUCUAAACCGUGU	UGGGCAA	5058	471.677
Tc-miR-6056	GCGGGAGAGGAGGGCAGUUU	CGGGAGA	2224	191.186		Tc-miR-5364-3p	AGAGGUAUUGUUUAUUGGCUAA	GAGGUAU	35129	3275.91
Tc-miR-6063	AUCGAUGAUCGAAUACAGCGGA	UCGAUGA	11525	990.744		Tc-miR-5421	ACACGAUGAAGAAGGACGAGUCU	CACGAUG	275	25.6448
Tc-miR-607	GUAGAGAGCUGGUUGGAAC	UAGAGAG	343	29.4859		Tc-miR-543-5p	ACCUGUGGCUGCUUGGACGGAG	CCUGUGG	2579	240.501
Tc-miR-6076	UGCAGAAGAGGAGAGUGG	GCAGAAG	177	15.2158		Tc-miR-5442	ACGGGAAGGGGAAGGGAA	CGGGAAG	174	16.2261
Tc-miR-6088	AUGACGAUGUAGGGGGGGGCG	UGACGAU	837	71.9525		Tc-miR-546	AUGGUGGUGGACGGAGUC	UGGUGGU	1171	109.2
Tc-miR-6090	CGGGGGGCGGGGAGGCGGGGC	GGGGGGC	225	19.3421		Tc-miR-552-3p	AACAGGUACUGGUCUUGGCAA	ACAGGUA	299	27.8829
Tc-miR-61	UGACUAGACUGAUAACUGGCUU	GACUAGA	6792	583.872		Tc-miR-5546-3p	GAAAAAUUGUGCGGGAUGUGGUUGA	AAAAAUU	139	12.9623
Tc-miR-6125	GCGGAGGAGGAGGAGGCGGCGGA	CGGAGGA	141	12.121		Tc-miR-56	UACCCGUAGGUCUCCAUCGAG	ACCCGUA	19795	1845.96
Tc-miR-6126	AGUGUAGGCCCGGCUGGAG	GUGUAGG	1906	163.849		Tc-miR-5608-3p	UUUUAUCAACUGUCGAUGGUAG	UUUAUCA	1184	110.412
Tc-miR-6129	UGAAAGGCGUUGGGUGAUAUA	GAAAGGC	618	53.1262		Tc-miR-564	GGAAUCGGUUCAGCAGGC	GAAUCGG	1288	120.111
Tc-miR-6133	GUGGAGGGAGGAGGUGGGA	UGGAGGG	146	12.5509		Tc-miR-566	CGGGCGCCUGUAAUCCAAG	GGGCGCC	629	58.6566
Tc-miR-6134	UGAGGUGGUAGUGACGAAA	GAGGUGG	2749	236.317		Tc-miR-574	GUGAUGUGAUGUGUGAUGUGUG	UGAUGUG	193	17.998
Tc-miR-6165	CAGCAGGUGGUGGAGCGGAUG	AGCAGGU	106	9.1123		Tc-miR-574-5p	GUGAUGUGUGAUGUGUGGUGUG	UGAUGUG	370	34.5039
Tc-miR-6239	UAGCGGUGGAUCACUCGGU	AGCGGUG	4644	399.22		Tc-miR-575	GGCGCAGUUGGGACAGGGC	GCGCAGU	282	26.2975
Tc-miR-6317	GUGAACCUGCGGAAGGAUC	UGAACCU	16960	1457.96		Tc-miR-57-5p	UACCCUGUAGUACCGAGCUGUGUUU	ACCCUGU	20953	1953.95
Tc-miR-6385	GAAGGAUGAAGAGAAGAAGG	AAGGAUG	225	19.3421		Tc-miR-5787	GGGCGGGGUGCGGGGAGG	GGCGGGG	118	11.0039
Tc-miR-6497-5p	GCUCUGAGGACUGGGCCGGUC	CUCUGAG	19158	1646.91		Tc-miR-5890e	GAGGAGCUGAACGUGGGAGA	AGGAGCU	1814	169.162
Tc-miR-6530	CGCAGAGGAACAAGACGG	GCAGAGG	677	58.1981		Tc-miR-58d	AGACGAUCAUUCUACAGUCCA	GACGAUC	231	21.5416
Tc-miR-6547-3p	ACCCCUCAUCCUCCACCA	CCCCUCA	342	29.3999		Tc-miR-59-3p	UCGAAUCUCAUCCUGAUCGCCAA	CGAAUCU	16128	1504
Tc-miR-6552-3p	CAAAAGAUAGUGGACAGCU	AAAAGAU	2102	180.698		Tc-miR-5940	GCGAGGUGAGUGUGGACGCGGC	CGAGGUG	639	59.5891
Tc-miR-6593-5p	UGCUGGGAGGCGAUUGGCGGCAU	GCUGGGA	162	13.9263		Tc-miR-5941	GAACGAUUGUCUGACCUCGC	AACGAUU	899	83.8351
Tc-miR-6594-5p	UGGCGGUGGCGGUGGUGGUGG	GGCGGUG	173	14.8719		Tc-miR-5982	AGCUCCUCAGAAAGUUGUCGGCUA	GCUCCUC	450	41.9642
Tc-miR-6596-3p	CGGGUGCUCGGCGGCGUCGACCGA	GGGUGCU	2868	246.547		Tc-miR-598-5p	GCAGUCAUCGAUGGUGCGAG	CAGUCAU	485	45.2281
Tc-miR-6649-3p	UGACUGGCAGGCUGAUGGUGGUGG	GACUGGC	2528	217.319		Tc-miR-6000a-3p	UAGUACGAGAGGAACCGCAA	AGUACGA	3839	358.001
Tc-miR-6664-3p	AGGAUAUGGUGGUGGAGGCGGA	GGAUAUG	1381	118.717		Tc-miR-6003-5p	CACAGCGGGGAAAGAGACC	ACAGCGG	195	18.1845
Tc-miR-669n	AGUUGGGUUGGAUGUGUG	GUUGGGU	174	14.9579		Tc-miR-6009-3p	GUGGCGCAGCUCGACGAGCUCU	UGGCGCA	738	68.8212
Tc-miR-6706-5p	AGUGAAAAUGGAUGGCGCUUGAG	GUGAAAA	6563	564.187		Tc-miR-6050	GCGUGGUGUGGAGAGGUGGGAA	CGUGGUG	165043	15390.9
Tc-miR-6717-5p	CGGCGAUGAUGGGUGAAAGUAGAGA	GGCGAUG	367	31.5491		Tc-miR-6056	GCGGGAGAGGAGGGCAGUUU	CGGGAGA	283	26.3908
Tc-miR-6731-3p	UCUAUUCCCCAUAUCUCCACCA	CUAUUCC	12880	1107.23		Tc-miR-6063	AUCGAUGAUCGAAUACAGCGGA	UCGAUGA	44170	4119.02
Tc-miR-67-3p	UCACAACCUCCUUGAGUGAGUUGG	CACAACC	115	9.8859		Tc-miR-607	GUUAUGAUCAGGAUUGGC	UUAUGAU	861	80.2915
Tc-miR-6746-5p	CGGGGAGCAGGACGGUGGCCAUGGA	GGGGAGC	1863	160.152		Tc-miR-61	UGACUAGACUGAUAACUGGCUU	GACUAGA	7270	677.955
Tc-miR-6749-5p	UCAGGCCUGGGAGUUGGUGGAG	CAGGCCU	437	37.5666		Tc-miR-6125	GGGGAAGUGCGGAGCGGCGCA	GGGAAGU	848	79.0792
Tc-miR-6756-5p	GGUGGUGGUGGCGGAGGUGGGGGU	GUGGUGG	105	9.0263		Tc-miR-6127	GAGGAGGGGGUGGGACGG	AGGAGGG	179	16.6924
Tc-miR-6763-3p	UCCCCGGCUCAGCCCCCA	CCCCGGC	1856	159.551		Tc-miR-6129	UGAAAGGCGUUGGGUGAUA	GAAAGGC	3262	304.194
Tc-miR-6763-5p	CGGGGAGUUUGGCUGGGGCG	GGGGAGU	55132	4739.41		Tc-miR-6131	GUGUUGGUUAGAUGGAGAGG	UGUUGGU	176	16.4127
Tc-miR-676-3p	CUGUUGAGGUUGUUGAGAU	UGUUGAG	866	74.4455		Tc-miR-6134	UGAGGUGGUAGUGACGAAA	GAGGUGG	5941	554.02
Tc-miR-6777-5p	ACGGGAGGCAGCAGUGGGGA	CGGGAGG	156	13.4105		Tc-miR-6165	CAGCAGGUGGUGGAGCGGAUG	AGCAGGU	661	61.6407
Tc-miR-6779-5p	AUGGGAGAGGGCUGGGGUUGG	UGGGAGA	3148	270.617		Tc-miR-6239	UAGCGGUGGAUCACUCGGU	AGCGGUG	3884	362.197
Tc-miR-6790-5p	UGAGUGUGGACUCGGCGAGGCGUU	GAGUGUG	153	13.1526		Tc-miR-625-5p	AUAGGGGCGAAAGUUCUACAGUCCG	UAGGGGC	126	11.75
Tc-miR-6802-5p	AUAGGUGGGAGGCUUUGAAGCG	UAGGUGG	126	10.8316		Tc-miR-626	AUGGCUGUAUGAAGAUGUCUU	UGGCUGU	128	11.9365
Tc-miR-6829-5p	UGGCUGCUGGAUGGGCGCA	GGCUGCU	617	53.0402		Tc-miR-6311-3p	UAGUGAACGCUGGCGGUAGC	AGUGAAC	642	59.8689
Tc-miR-6834-3p	UCAUCCCCAUGCCUCCAUCA	CAUCCCC	621	53.3841		Tc-miR-6317	GUGAACCUGCGGAAGGAUC	UGAACCU	14958	1394.89
Tc-miR-6850-3p	CCCGGCCGGCCCGCCCAC	CCGGCCG	150	12.8947		Tc-miR-63-5p	GUCUAGCUGUCGGUCGUCAUCGU	UCUAGCU	949	88.4978
Tc-miR-6869-5p	GAUGAGUGUGGACGCGGCGGGGC	AUGAGUG	15467	1329.62		Tc-miR-6497-5p	GCUCUGAGGACUGGGCCGGUC	CUCUGAG	58080	5416.18
Tc-miR-6883-3p	UUCCCUAUCUACUAUCUAG	UCCCUAU	1583	136.082		Tc-miR-6530	GGGAGAAGGUAGAGACGG	GGAGAAG	1382	128.877
Tc-miR-6899-5p	AGCAGAACUGGCGAUGCGGGAUGA	GCAGAAC	13950	1199.21		Tc-miR-6547-3p	ACCCCUCAUCCUCCACCA	CCCCUCA	524	48.8649
Tc-miR-6919-5p	UGGCCACUGGUCGCUUGGAAUUGU	GGCCACU	5923	509.169		Tc-miR-6552-3p	CAAAAGAUAGUGGACAGCU	AAAAGAU	2014	187.813
Tc-miR-6939-5p	CAGGCAGAUGGUGGUGGACG	AGGCAGA	24154	2076.39		Tc-miR-6575-3p	GAGUUUGUCGCAGGCUGAUGA	AGUUUGU	179	16.6924
Tc-miR-6960-5p	CAGGUGGGGAGUUUGGCUG	AGGUGGG	2192	188.435		Tc-miR-6583-5p	AGAGGAGCUGCGGAUGUGA	GAGGAGC	776	72.3649
Tc-miR-6979-5p	GCGGAGGCGCAGACGAUGGG	CGGAGGC	374	32.1508		Tc-miR-6593-5p	UGCUGGGAGGCGAUUGGCGGCAU	GCUGGGA	2016	188
Tc-miR-7003-5p	UGUGGGAGGGCUGCGGGAG	GUGGGAG	1391	119.577		Tc-miR-6596-3p	CGGGUGCUCGGCGGCGUCGACCGA	GGGUGCU	2388	222.69
Tc-miR-7015-5p	UCUUCGUAGGCGUGGGUUC	CUUCGUA	772	66.3648		Tc-miR-6606-5p	GUGGACUGGAGGAGGGGA	UGGACUG	923	86.0732
Tc-miR-7036a-5p	AGCUGGAGUUCGUGUGGAAGAGA	GCUGGAG	749	64.3876		Tc-miR-6614-3p	ACAGGACAGGAUCGAGGGC	CAGGACA	2008	187.254
Tc-miR-7044-5p	CGGUGGUGGUGGUGGGGCA	GGUGGUG	171	14.7		Tc-miR-6626-5p	AGGAGAGAGAAGAGCUGCU	GGAGAGA	319	29.7479
Tc-miR-705	GGUGGAGGUGGUGGUGGCGGA	GUGGAGG	184	15.8175		Tc-miR-6631-5p	GAAGAGAGUGGUGUGGUUCAUG	AAGAGAG	134	12.496
Tc-miR-7075-5p	CGGGAGAGGAGGGCAUUUUU	GGGAGAG	3330	286.263		Tc-miR-6639-5p	GACGAACUUCGGCCAUGAUUUCCU	ACGAACU	693	64.6248
Tc-miR-7082-5p	UACAGGCGGUGGAGGAGGAGG	ACAGGCG	293	25.1877		Tc-miR-668	AUUCCUCUGCUCGGCCAC	UUCCUCU	264	24.619
Tc-miR-709	AGGAGGAGGAGGAGGAGGA	GGAGGAG	785	67.4823		Tc-miR-6681-5p	UCGUGGAUCGAUGAAGAUGCAGCU	CGUGGAU	192	17.9047
Tc-miR-71	UGAAAGACAUGGGUAGUGAGAC	GAAAGAC	662542	56955.3		Tc-miR-6684-5p	GUUGCAUGCACUGAUAGAUGG	UUGCAUG	106	9.8849
Tc-miR-71a-5p	UGAAAGACACGGGUAGUGAGAC	GAAAGAC	214	18.3965		Tc-miR-669k-5p	GUGAUGUGUGGUAUGAUGUGUGC	UGAUGUG	254	23.6864
Tc-miR-71b-5p	UGAAAAACAUGGGUAGUGAGACG	GAAAAAC	188	16.1614		Tc-miR-669l-5p	GAGUUCGUGUUGUGCAUUUAUAUU	AGUUCGU	2199	205.065
Tc-miR-71c-5p	UGAAAGACAUGGGUAGUGAGA	GAAAGAC	663831	57066.1		Tc-miR-669m-5p	GUGAUGUGAUGUGAUGUGUGAU	UGAUGUG	213	19.863
Tc-miR-7203-5p	GGGUGGAGCUUCUGCAGGUGGU	GGUGGAG	270	23.2105		Tc-miR-670	UCCUCUGUAGUAUAGUGGUGA	CCUCUGU	3875	361.358
Tc-miR-7213-3p	UGAACUCUCAAGACAGCCAGUCU	GAACUCU	255	21.921		Tc-miR-6706-5p	AGGAGAAAUGAGACGGGGCGAG	GGAGAAA	332	30.9602
Tc-miR-7235-5p	CGCAUGGGAGGGGUCUGGGG	GCAUGGG	8080	694.595		Tc-miR-6708-5p	AUGGGAGGAGAGGUGAGAGA	UGGGAGG	217	20.2361
Tc-miR-7238-5p	AUGGGUGUGGACGCGGCG	UGGGUGU	274	23.5543		Tc-miR-6717-5p	CGGCGAUGAUGGGUGAAAGUAGAGA	GGCGAUG	1260	117.5
Tc-miR-7255-3p	CCACGCGGCCCGGGUUCGA	CACGCGG	7027	604.074		Tc-miR-672	UGAGUUUGGUGACUGUGGGGAUU	GAGUUUG	1543	143.891
Tc-miR-72-5p	AGGCAAGAUGUUGGCAUAGCUGA	GGCAAGA	1881	161.7		Tc-miR-67-3p	UCACAACCUCCUUGAGUGAGUUGG	CACAACC	140	13.0555
Tc-miR-7266-3p	UUGGGAGGGAGAGGGUAGA	UGGGAGG	181	15.5596		Tc-miR-6763-3p	UCCCCGGCUCAGCCCCCA	CCCCGGC	7010	653.709
Tc-miR-7278-5p	UGCAAGUGACUGGCAGGUGAU	GCAAGUG	1867	160.496		Tc-miR-6763-5p	AUGGGAGAGGGCUGGGGUAG	UGGGAGA	803	74.8827
Tc-miR-7287-3p	GUCUGUGAUGCCCUUAGAUG	UCUGUGA	398	34.214		Tc-miR-6769b-5p	CAGGGUGGGUGGGCGAAGAG	AGGGUGG	324	30.2142
Tc-miR-7326-5p	UCAGGAGAGGAGAUGGUUUGAGUUU	CAGGAGA	235	20.2017		Tc-miR-6776-5p	UCUGGGUGUCAGGCGGGGAGUU	CUGGGUG	4060	378.61
Tc-miR-7353-5p	AGGAUGAGUCUGAUUGCCUGGGG	GGAUGAG	170	14.614		Tc-miR-6779-5p	AUGGGAGAGGGCUGGGGUUUGG	UGGGAGA	1145	106.775
Tc-miR-735-5p	GAGCGGUCCAAGGCUGGU	AGCGGUC	510	43.842		Tc-miR-6780a-5p	UUGGGAGGGAAGAGGGAGA	UGGGAGG	120	11.1904
Tc-miR-738	GCUUACGGCCAGCCUGGGA	CUUACGG	1800	154.737		Tc-miR-6790-5p	GAUGAGUGUGGACUCGGCGAGGCGUU	AUGAGUG	591	55.1129
Tc-miR-7385c-3p	GAACGAUCGAUUGUCUGGCCUG	AACGAUC	880	75.649		Tc-miR-6825-5p	UGGGGAGGGUGGGAGCAU	GGGGAGG	172	16.0396
Tc-miR-7398f-5p	AGUGCAGAAGAGGAGAGUGGAAUUC	GUGCAGA	241	20.7175		Tc-miR-6829-5p	UGGCUGCUGGAUGGGCGCA	GGCUGCU	835	77.8669
Tc-miR-7411-3p	GGGAAUAGAUGAACGGCUA	GGAAUAG	179	15.3877		Tc-miR-6833-5p	GUGUGGAGAGGUGGGAGAAA	UGUGGAG	306	28.5356
Tc-miR-7428-3p	CUUUGAUUGGAUGAUUUGUUUAG	UUUGAUU	96815	8322.68		Tc-miR-6834-3p	UCGUCCCCAUGCCUCCAUCA	CGUCCCC	123	11.4702
Tc-miR-7446-3p	GACGGAGUGAGAGGAGGAG	ACGGAGU	3155	271.219		Tc-miR-6860	ACUGGGCAGAUCUUGGUGGU	CUGGGCA	16451	1534.12
Tc-miR-7471-3p	CCGAGCGGUCUAUGGCUGG	CGAGCGG	1100	94.5612		Tc-miR-6869-5p	UGAGUGUGGACGCGGCGGC	GAGUGUG	2638	246.003
Tc-miR-749	GCUCGGAUGAACCUCGGUGG	CUCGGAU	116	9.9719		Tc-miR-6870-5p	UUGGGAGGGAGGGGGUUGA	UGGGAGG	154	14.3611
Tc-miR-750-3p	CCAGAUCUAUUACUUCCAACUGA	CAGAUCU	6528	561.178		Tc-miR-6875-5p	GAGGGAGACAGGACAGUGAGA	AGGGAGA	223	20.7956
Tc-miR-753b-3p	UGAGAUCAUUGUGAAAGCUCUUA	GAGAUCA	30555	2626.65		Tc-miR-6888-5p	AAGAGACUGGCAGGCAGAU	AGAGACU	3768	351.38
Tc-miR-757	GCAGGCAGAAUGGGAUUC	CAGGCAG	118	10.1438		Tc-miR-6891-5p	UAAGAGGGGGGGACGGGGG	AAGAGGG	36807	3432.39
Tc-miR-7648-3p	AGGACUGGGCCGGACGGG	GGACUGG	300	25.7894		Tc-miR-6892-5p	GUAAGGGAGGGGAGAGGA	UAAGGGA	2103	196.113
Tc-miR-7658-5p	UGGCGGUGGCGGUGGUGG	GGCGGUG	434	37.3087		Tc-miR-6902-3p	CCAUAUGGAUGCGUGGGUUCG	CAUAUGG	109	10.1647
Tc-miR-7662-5p	AGAGCUGAGGACUGUAGAUCCAGAC	GAGCUGA	435	37.3947		Tc-miR-6906-5p	AUUGGACGGGCAGACGACAGACU	UUGGACG	597	55.6725
Tc-miR-7668-5p	GACUCUGAAUAACUGUAUCUGAU	ACUCUGA	6359	546.65		Tc-miR-6911-3p	UCAUCACACUCGUCCCCACAG	CAUCACA	107	9.9781
Tc-miR-7680-5p	UUCCACGUGAACAGCAGUUG	UCCACGU	3405	292.71		Tc-miR-6919-5p	UGGCCACUGGUCGCUUGGAAUUGU	GGCCACU	12836	1197
Tc-miR-7684-5p	UCGGGGGAGCCUGGAGACAGCAG	CGGGGGA	4296	369.305		Tc-miR-6922-5p	UUGGGAGGGAGAGGGUAGAGAGGC	UGGGAGG	404	37.6745
Tc-miR-784-3p	UAUGUACAAAUCUUAGCGGUGC	AUGUACA	27487	2362.91		Tc-miR-6924-5p	AGAAGAGGGGAUUUAAGGCGAGU	GAAGAGG	354	33.0118
Tc-miR-7845-5p	AAGGACAGGGCCGGUCGGG	AGGACAG	179	15.3877		Tc-miR-693-3p	GCGCUUUGAGACAUGUCGGCUGUAA	CGCUUUG	3163	294.962
Tc-miR-7846-3p	GAGGGAGCCUGAGAGACGG	AGGGAGC	14132	1214.85		Tc-miR-6937-5p	UUCGCUCUAAGGGCUGGGUCGGU	UCGCUCU	1297	120.95
Tc-miR-7847-3p	GUGGAGGAGGAGGAGGAGGA	UGGAGGA	599	51.4929		Tc-miR-6939-5p	CAGGCAGAUGGUGGUGGACG	AGGCAGA	8861	826.321
Tc-miR-7871-5p	UGUAAUGGUUAGCAUGGUUG	GUAAUGG	140	12.0351		Tc-miR-6946-5p	AAAAGGAGAGAGAAGAGCUGC	AAAGGAG	242	22.5674
Tc-miR-7877-3p	UUACCAUGUAAAUCAAUCGUC	UACCAUG	13956	1199.72		Tc-miR-6960-5p	CAGGUGGGGAGUUUGGCUG	AGGUGGG	526	49.0515
Tc-miR-789	GUCCUGCCUGGGUCGCCAGGA	UCCUGCC	4290	368.789		Tc-miR-6979-5p	GGAGAGGCUGCAGAGAAUAG	GAGAGGC	187	17.4384
Tc-miR-789-3p	UCCUGCCUGGGUCGCCAUUU	CCUGCCU	3327	286.005		Tc-miR-6980-5p	GUGGCGGGAGAGGAGGGCAGGUUAG	UGGCGGG	1766	164.686
Tc-miR-7895-5p	GCGCUGUUGGAUGAAUCAAACGUCG	CGCUGUU	23308	2003.67		Tc-miR-698-5p	GUGGGUGGGAGGGGGAUUU	UGGGUGG	288	26.8571
Tc-miR-79	AUAAAGCUAGGUUACCAAAGCUA	UAAAGCU	157	13.4965		Tc-miR-7011-5p	AGGGGAUGGGAGGGGAGUUU	GGGGAUG	118	11.0039
Tc-miR-7905-3p	UGCGGAAGGAUCAUUAUCGAGCA	GCGGAAG	777	66.7946		Tc-miR-7015-5p	UCUUCAGAGGCGUGGGUUC	CUUCAGA	235	21.9146
Tc-miR-791-3p	UUUGGCACUCUCCAGGCCUGCA	UUGGCAC	176	15.1298		Tc-miR-7016-5p	CAGGGAGGGAGGGCGUAG	AGGGAGG	298	27.7896
Tc-miR-79-3p	AUAAAGCUAGGUUACCAAAGCU	UAAAGCU	161	13.8403		Tc-miR-7044-5p	GUGGGUGGUGGUGCAUGGC	UGGGUGG	438	40.8451
Tc-miR-7964a-3p	AUCGUAACCACUCGCUGCUACCA	UCGUAAC	18785	1614.85		Tc-miR-705	GGUGGAGGUGGCGGUGGA	GUGGAGG	348	32.4523
Tc-miR-7965-3p	UUUUUGGUAAGCAGAACAGGCGCU	UUUUGGU	10359	890.509		Tc-miR-7052-5p	UGUAGGAUAGGUGGGAGGCCUU	GUAGGAU	885	82.5295
Tc-miR-7975	AUUCCUGUCUCGGGCACCA	UUCCUGU	5541	476.331		Tc-miR-7075-5p	CGGGAGAGGAGGGCAUUUUU	GGGAGAG	2858	266.519
Tc-miR-7977	UUUCCCGGCCGACGCACCA	UUCCCGG	13895	1194.48		Tc-miR-7076-5p	CGGGGAUGGUGGUAUGAGUCCA	GGGGAUG	542	50.5435
Tc-miR-80-3p	UGAGAUCAUUGUGAAAGCUCUAGA	GAGAUCA	2495	214.482		Tc-miR-7078-5p	UGUGGGUGGGUAGGGGAGC	GUGGGUG	108	10.0714
Tc-miR-8061	CUUAGAUUGGACGAUUUGU	UUAGAUU	2074	178.291		Tc-miR-7082-5p	CGGGAGGAGGAGGGGUGG	GGGAGGA	281	26.2043
Tc-miR-8071	GGUGGACGGAGUGAGAGG	GUGGACG	7922	681.013		Tc-miR-7088-5p	GCAAGUGGGCUGGAGGAGGGGAGAGC	CAAGUGG	195	18.1845
Tc-miR-8072	GGCGGCGGUGGCGGUGGCGG	GCGGCGG	250	21.4912		Tc-miR-709	GGGGGAAGGCAGAGAGGA	GGGGAAG	208	19.3968
Tc-miR-8083	CGGACUACACGGUGCAACU	GGACUAC	34397	2956.93		Tc-miR-71	UGAAAGACAUGGGUAGUGAGAC	GAAAGAC	339285	31639.6
Tc-miR-8089	GCUGGGAGGGGAUUGGCGGCAG	CUGGGAG	221	18.9982		Tc-miR-7118-5p	UGAGGAAGAGCGAGAGAGGGAC	GAGGAAG	153	14.2678
Tc-miR-8104	CAGGAUAGGUGGAGUUCGUG	AGGAUAG	6844	588.343		Tc-miR-7134-3p	AUGCGGAACUGGAGACGG	UGCGGAA	118	11.0039
Tc-miR-8107	UGGGAACAGAGGCUGGGAC	GGGAACA	415	35.6754		Tc-miR-7138-3p	GAGGAGUCCUGCAGGGUGC	AGGAGUC	2459	229.311
Tc-miR-8191-5p	CCCCCUGCUGGCGGCACCA	CCCCUGC	15745	1353.51		Tc-miR-714	GGACUGGGCCGGUCGGUCUGC	GACUGGG	3106	289.646
Tc-miR-81a	UGAGAUCAUUGUGAAAGCUCUU	GAGAUCA	33390	2870.36		Tc-miR-7150	GUGGAGGGGGAGGAGGGUA	UGGAGGG	182	16.9722
Tc-miR-81b-3p	UGAGAUCAUGCCACAUCCGCU	GAGAUCA	8297	713.25		Tc-miR-7190-3p	GCGCGUCGAUCGUCGGAGUG	CGCGUCG	528	49.238
Tc-miR-81b-5p	ACGGAUGUGCGUGCAGAUCAUG	CGGAUGU	199	17.107		Tc-miR-7197-3p	UAGGAGAGUGGACUUGGC	AGGAGAG	390	36.369
Tc-miR-81c-3p	UGAGAUCAUGUUACAUCCGACU	GAGAUCA	7177	616.969		Tc-miR-71b-3p	UGCUUAGCUAGUGUGUUUUUCG	GCUUAGC	773	72.0851
Tc-miR-8211-5p	ACUGGGCCGGUCGGGCUGC	CUGGGCC	15813	1359.36		Tc-miR-71c-5p	UGAAAGACAUGGGUAGUGAGA	GAAAGAC	340196	31724.5
Tc-miR-8219-3p	UGGUCAAGAACCGGCGACGUGUC	GGUCAAG	2237	192.303		Tc-miR-7213-3p	UGAACUCUCAAGACAGCCAGUCU	GAACUCU	720	67.1427
Tc-miR-8228-3p	UCCGGUCGGUCUAGCGGUUCA	CCGGUCG	24072	2069.34		Tc-miR-7238-5p	GUGCGAGAGUGUGGACGCGGC	UGCGAGA	138	12.869
Tc-miR-8304a-3p	AUUUGAUCGUUGCAAUUCUAAGGC	UUUGAUC	203	17.4508		Tc-miR-7255-3p	CCACGCGGCCCGGGUUCGA	CACGCGG	547	51.0098
Tc-miR-8306-3p	GCGGAGUGCUGAGGAGACGGUC	CGGAGUG	499	42.8964		Tc-miR-72-5p	AGGCAAGAUGUUGGCAUAGCUGA	GGCAAGA	940	87.6585
Tc-miR-8317b-3p	AGAAUCCCGCCUAGUCAAGG	GAAUCCC	254	21.835		Tc-miR-7266-3p	UUGGGAGGGAGAGGGUAGA	UGGGAGG	1348	125.706
Tc-miR-83-3p	UAGCACCAUUUAAAUUCAGCAU	AGCACCA	11699	1005.7		Tc-miR-727-3p	GUUGAGGACGAGUGUGAUGAGU	UUGAGGA	210	19.5833
Tc-miR-8350-3p	GAUUCCGAGCGGUCGUCGAA	AUUCCGA	973	83.6437		Tc-miR-7278-5p	UUAAGGACUGGGCCGGUGG	UAAGGAC	17999	1678.47
Tc-miR-8364v-3p	GAAGCAUGCGGAUGAGGAGG	AAGCAUG	603	51.8367		Tc-miR-7287-3p	UCUGUGAUGCCCUUAGAUG	CUGUGAU	206	19.2103
Tc-miR-8412-3p	UGCUGAUGAUGGUUUGAGA	GCUGAUG	342	29.3999		Tc-miR-7326-5p	UUCAGGAGAGGAGAUGGUUUGAGUUU	UCAGGAG	819	76.3748
Tc-miR-84-3p	GCAGAUUUUAGGCUAUCUCGAC	CAGAUUU	158	13.5824		Tc-miR-7343-5p	UCCUGAACCGGGACGUGGC	CCUGAAC	159	14.8273
Tc-miR-8457-5p	UGGUGCAGAUCUCGGUGGU	GGUGCAG	11680	1004.07		Tc-miR-7353-5p	AGGAUGAGUCUGAUUGCCUGGGG	GGAUGAG	859	80.1049
Tc-miR-84-5p	UGAGGUAGUUUAUAAAGCUGCGA	GAGGUAG	1757	151.04		Tc-miR-735-5p	GAGCGGUCGAAGGCUGGU	AGCGGUC	205	19.117
Tc-miR-84a	AGAGGUGUAGAAUAAGUG	GAGGUGU	8559	735.772		Tc-miR-7368-5p	AUAGGAGAGGGCUGGGGUU	UAGGAGA	2292	213.738
Tc-miR-8500	AUGAAUGGCGUUGGUUGA	UGAAUGG	853	73.3279		Tc-miR-7385c-3p	GAACGAUCGAUUGUCUGGCCUG	AACGAUC	7815	728.778
Tc-miR-8528a	GCGGCGGCGGCGACUCUGGA	CGGCGGC	359	30.8613		Tc-miR-7386e-5p	GCUUGGAUCAGAGUCGUGCUAUUU	CUUGGAU	161	15.0138
Tc-miR-8530-5p	ACAGGUCUGUGAUGCCCUUAGA	CAGGUCU	864	74.2735		Tc-miR-7411-3p	GGGAAUAGAUGAACGGCUA	GGAAUAG	169	15.7599
Tc-miR-86-5p	UAAGUGAAUGCUUUGCCACAGUCU	AAGUGAA	2003	172.187		Tc-miR-7446-3p	GACGGAGUGAGAGGAGGAG	ACGGAGU	2748	256.261
Tc-miR-87	GUGAGCAAAGUUUCAGGUGU	UGAGCAA	2188	188.091		Tc-miR-7447-3p	UGAGACACGGCCCAAACUCCUA	GAGACAC	134	12.496
Tc-miR-873-3p	GAUGCUGAUGAGAUCGGGAA	AUGCUGA	125	10.7456		Tc-miR-7449-3p	AGGGUAUGGACGAGAUGGAGUU	GGGUAUG	114	10.6309
Tc-miR-876-3p	UGGUGGUAGUAACAAAUAUUCA	GGUGGUA	3108	267.178		Tc-miR-749	GCGCGGAUGAGCCUCGGUGGU	CGCGGAU	225	20.9821
Tc-miR-8790	UUCAUCCGGUCGGUCUGGCGGUC	UCAUCCG	5000	429.824		Tc-miR-750-3p	CCAGAUCUAUUACUUCCAACUGA	CAGAUCU	1427	133.073
Tc-miR-87a	GUGAGCAAAGUUUCAGGUGUU	UGAGCAA	2187	188.005		Tc-miR-753b-3p	UGAGAUCAUUGUGAAAGCUCUUA	GAGAUCA	8811	821.659
Tc-miR-87b	GUGAGCAAAGUUUCAGGUGUUU	UGAGCAA	155	13.3245		Tc-miR-7549	GAUCGGUGUUCUAGGGCGGC	AUCGGUG	216	20.1428
Tc-miR-87b-3p	GUGAGCAAAGUUUCAGGUGUUC	UGAGCAA	2244	192.905		Tc-miR-7648-3p	AGGACUGGGCCGGACGGG	GGACUGG	733	68.355
Tc-miR-885	AGCAGCGUGGCGCAGUGGAA	GCAGCGU	3597	309.215		Tc-miR-7666-3p	GUUGUAGCGACGGGCGAAG	UUGUAGC	1060	98.8489
Tc-miR-8859a	UGGAUCGGAGCCGGGGUC	GGAUCGG	132	11.3473		Tc-miR-7680-5p	UUCCACGUGAACAGCAGUUG	UCCACGU	1801	167.95
Tc-miR-891b	UGCGACUAUCUGCAGUCAUUGA	GCGACUA	619	53.2122		Tc-miR-7684-5p	UCGGGGGAGCCUGGAGACAGCAG	CGGGGGA	846	78.8926
Tc-miR-9026	UGUCCAGGGCUGCACACGCGCU	GUCCAGG	6708	576.652		Tc-miR-784-3p	UAUGUACAAAUGUUAGCGGUG	AUGUACA	42592	3971.86
Tc-miR-9041	AAUUCGCCAAGCGUUGGAUUGU	AUUCGCC	1320	113.474		Tc-miR-7846-3p	CAGGGAGCCUGAGAAACGG	AGGGAGC	10972	1023.18
Tc-miR-92	UAUUGCACUCGUCCCGGCCU	AUUGCAC	2429	208.808		Tc-miR-7847-3p	UUGGAGGAGGAGGAGGAGG	UGGAGGA	602	56.1387
Tc-miR-9226	UCAAGUCCCGUCCGGGUCGCCA	CAAGUCC	237	20.3736		Tc-miR-7865	CAGGGAGGGAGGGCGAGA	AGGGAGG	409	38.1408
Tc-miR-92-3p	UAUUGCACUCGUCCCGGCCUGA	AUUGCAC	2503	215.17		Tc-miR-7877-3p	UUACCAUGUAAAUCAAUCGUC	UACCAUG	7333	683.83
Tc-miR-9277	GGUUCGAAUCCUGCUCGCUGCGCCA	GUUCGAA	1291	110.981		Tc-miR-7880n-5p	UGGUGGUAGGAGCAAAUAU	GGUGGUA	4306	401.55
Tc-miR-927b-5p	UUUGAUUGGACGCUUUGU	UUGAUUG	167	14.3561		Tc-miR-7880x-5p	UGGCUGCUGGAUGGUCGCAAAAA	GGCUGCU	5604	522.594
Tc-miR-929	CUCCUUGGAGUCGGGUUG	UCCUUGG	1188	102.126		Tc-miR-789	CCCCCUGCCUGGGUCACCAGGAC	CCCCUGC	970	90.4561
Tc-miR-92a	UAUUGCACUCGUCCCGGCCUGAA	AUUGCAC	2377	204.338		Tc-miR-789-5p	AAUGAUCGUACCCAUGACAAGGC	AUGAUCG	1738	162.075
Tc-miR-92b-3p	AUUGCACUCGUCCCGGCCUGA	UUGCACU	2402	206.487		Tc-miR-7905-3p	UGCGGAAGGAUCAUUAUCGAGCA	GCGGAAG	1014	94.5593
Tc-miR-92b-5p	AGGGACGGACGCGGGCAU	GGGACGG	6664	572.869		Tc-miR-7944-5p	AACCCACUUGGAUCAUCGUUGC	ACCCACU	283	26.3908
Tc-miR-92c	UAUUGCACUCGUCCCGGCCUGU	AUUGCAC	225	19.3421		Tc-miR-7950a-5p	GAGUCCAUCUGUCGUCGUUUAAU	AGUCCAU	412	38.4205
Tc-miR-92e-5p	CGGUGGUUGGUGGUGCAUGG	GGUGGUU	5201	447.103		Tc-miR-7950c-3p	GCCGGGGAAGAGUUGAGACUAC	CCGGGGA	234	21.8214
Tc-miR-9312	GAAGACCCUGUUGUGCUUGAC	AAGACCC	12444	1069.75		Tc-miR-7964a-3p	AUCGUAACCACUCGCUGCUACCA	UCGUAAC	2748	256.261
Tc-miR-9337	GCAUUGGUUGGAGGCUAGGUG	CAUUGGU	137	11.7772		Tc-miR-7964b-3p	UCGCAACCACUCGCUGCUACCA	CGCAACC	474	44.2023
Tc-miR-9380-5p	GCCUCCAUGCUGCGAUCUGUUGAG	CCUCCAU	2083	179.065		Tc-miR-7965-3p	UUUUGGUAAGCAGAACAGGCGCUG	UUUGGUA	20246	1888.01
Tc-miR-9383-5p	GGCUGAGAUCAAGUGGAGCG	GCUGAGA	134	11.5193		Tc-miR-7975	AUUCCUGUCUCGGGCACCA	UUCCUGU	6569	612.584
Tc-miR-9-3p	AUAAAGCUGGACGACCGAAGUAA	UAAAGCU	12807	1100.95		Tc-miR-7977	UUUCCCGGCCGACGCACCA	UUCCCGG	30494	2843.68
Tc-miR-9441	GGGAAUAUUACUCAGGGGUAGAG	GGAAUAU	1411	121.296		Tc-miR-804	UGUGAGUUCGUGCCUCACCUCGGGCA	GUGAGUU	1640	152.936
Tc-miR-9538-5p	AUUGAUUCUGUCGGUGGU	UUGAUUC	5981	514.155		Tc-miR-8061	CUUAGAUUGGACGAUUUGU	UUAGAUU	35765	3335.22
Tc-miR-9545-5p	UUAGGAUUCGUGGCUUUCACCC	UAGGAUU	332	28.5403		Tc-miR-8071	GGUGGACGGAGUGAGAGG	GUGGACG	3346	312.027
Tc-miR-9-5p	UCUUUGGUUAUCUAGCUGUAUG	CUUUGGU	7500	644.736		Tc-miR-8072	GCGGCGGGAGAGGAGGGCAG	CGGCGGG	558	52.0356
Tc-miR-9813-5p	ACAGAAGGUCGGCGGAUCGUGC	CAGAAGG	625	53.728		Tc-miR-8083	CGGACUACACGGUGCAACU	GGACUAC	37909	3535.16
Tc-miR-9824-5p	GGUGGAGGCGGCGGCGGUGGC	GUGGAGG	265	22.7807		Tc-miR-8085	UGGGAGAGGAGGACGGAGC	GGGAGAG	171	15.9464
Tc-miR-9836-3p	GUUAUUGAUCGUUUGGAUGACU	UUAUUGA	482	41.435		Tc-miR-8093	UUGGGGAGGAAGUAUGGUG	UGGGGAG	1416	132.047
Tc-miR-9852-3p	CGUGAUCGGGAUCGGGGA	GUGAUCG	10583	909.765		Tc-miR-8112	UCCCCGGCACCUCCACCA	CCCCGGC	200	18.6507
Tc-miR-986-5p	CUUGAAUAAAGCGUUGUGACGUGA	UUGAAUA	100	8.5965		Tc-miR-8119	GCGGAGAGGGAGUAGGGA	CGGAGAG	227	21.1686
Tc-miR-9885	UGGCAAUGAUGGAUGUGGUA	GGCAAUG	2419	207.949		Tc-miR-8191-5p	CCCCCUGCUGGCGGCACCA	CCCCUGC	7700	718.054
Tc-miR-9893	UUAUGUCUGAAUACUCGU	UAUGUCU	5138	441.687		Tc-miR-81a	UGAGAUCAUUGUGAAAGCUCUU	GAGAUCA	9710	905.494
Tc-miR-989-3p	UGGUGAUGUGAGAGAAGUGG	GGUGAUG	168	14.4421		Tc-miR-81b-3p	UGAGAUCAUGCCACAUCCGCU	GAGAUCA	2307	215.136
Tc-miR-9894	GAGGCGGGAGAGGAGGGAU	AGGCGGG	13597	1168.86		Tc-miR-81b-5p	ACGGAUGUGCGUGCAGAUCAUG	CGGAUGU	307	28.6289
Tc-miR-990-3p	UCACAGCUGUAGCUUCGGUGCCU	CACAGCU	613	52.6964		Tc-miR-81c-3p	UGAGAUCAUGUUACAUCCGACU	GAGAUCA	2183	203.573
Tc-miR-993	UAAGCUCGUCUCUACAGGCAGGAA	AAGCUCG	1918	164.88		Tc-miR-8211-5p	ACUGGGCCGGUCGGGCUGC	CUGGGCC	40426	3769.87
Tc-miR-993-3p	UAAGCUCGUCUCUACAGGCAGG	AAGCUCG	2101	180.612		Tc-miR-8219-3p	UGGUCAAGAACCGGCGACGUGUC	GGUCAAG	2763	257.66
Tc-miR-996-5p	GCUGAACAUGAUUAGUAGACACG	CUGAACA	172	14.7859		Tc-miR-8228-3p	UCCGGUCGGUCUAGCGGUUCA	CCGGUCG	46212	4309.44
Tc-miR-9a-5p	UCUUUGGUUAUCUAGCUGUAUGA	CUUUGGU	7725	664.078		Tc-miR-8245a-5p	GUCGAUACGCUGUCGUGAUGUAGU	UCGAUAC	112	10.4444
						Tc-miR-8317b-3p	AGAAUCCCGCCUAGUCAAGG	GAAUCCC	122	11.377
						Tc-miR-8324-5p	GUAGGACAUCAAGAUCAAGUA	UAGGACA	400	37.3015
						Tc-miR-83-3p	UAGCACCAUUUAAAUUCAGCAU	AGCACCA	2173	202.64
						Tc-miR-8341-5p	GUGAGCAUCGUCGGCGCGAAGCGC	UGAGCAU	2253	210.101
						Tc-miR-8350-3p	GAUUCCGAGCGGUCGUCGAA	AUUCCGA	7701	718.147
						Tc-miR-8364v-3p	GAAGCAUGCGGAUGAGGAGG	AAGCAUG	3429	319.767
						Tc-miR-8412-3p	UGCUGAUGAUGGUUUGAGA	GCUGAUG	380	35.4364
						Tc-miR-84-3p	GCAGAUUUUAGGCUAUCUCGAC	CAGAUUU	156	14.5476
						Tc-miR-8445-3p	CAGGUACGGAGAAUAAGGGU	AGGUACG	880	82.0633
						Tc-miR-84-5p	UGAGGUAGUUUAUAAAGCUGCGA	GAGGUAG	453	42.2439
						Tc-miR-8500	AUGAAUGGCGUUGGUUGAU	UGAAUGG	826	77.0276
						Tc-miR-8505	CUCUCAUAGAUCCUCGUUAACG	UCUCAUA	341	31.7995
						Tc-miR-8528a	UGGGCGGCGGCGGAGUGGG	GGGCGGC	280	26.111
						Tc-miR-8530-5p	ACAGGUCUGUGAUGCCCUUAGA	CAGGUCU	1458	135.964
						Tc-miR-86-5p	UAAGUGAAUGCUUUGCCACAGUCU	AAGUGAA	972	90.6426
						Tc-miR-87	GUGAGCAAAGUUUCAGGUGU	UGAGCAA	320	29.8412
						Tc-miR-87-3p	GUGAGCAAAGUUUCAGGUGUUCGGUCA	UGAGCAA	299	27.8829
						Tc-miR-8790	UUCAUCCGGUCGGUCUGGCGGUC	UCAUCCG	11202	1044.63
						Tc-miR-87a	GUGAGCAAAGUUUCAGGUGUU	UGAGCAA	320	29.8412
						Tc-miR-87b-3p	GUGAGCAAAGUUUCAGGUGUUC	UGAGCAA	334	31.1467
						Tc-miR-885	AGCAGCGUGGCGCAGUGGAA	GCAGCGU	216	20.1428
						Tc-miR-8915	CAGCACCCUGGAUCGAUUGGCAG	AGCACCC	243	22.6607
						Tc-miR-8940	UUUGCGGGGAGCUGGCAGCUGG	UUGCGGG	192	17.9047
						Tc-miR-8964	GUGUAGAAUUCUAACGAGAGCG	UGUAGAA	1200	111.904
						Tc-miR-9041	AAUUCGCCAAGCGUUGGAUUGU	AUUCGCC	2474	230.71
						Tc-miR-9168	AGCAGCACUGGCGAUGAGGGAUG	GCAGCAC	533	49.7042
						Tc-miR-92	UAUUGCACUCGUCCCGGCCU	AUUGCAC	5655	527.35
						Tc-miR-920	GGGGAGAUGGUAGAAGGGA	GGGAGAU	110	10.2579
						Tc-miR-9204	UCUCCGUCGGGCUGCAGUGUGGAGU	CUCCGUC	186	17.3452
						Tc-miR-9231	GGAGACGGCUGGGGUUCAGU	GAGACGG	922	85.9799
						Tc-miR-92-3p	UAUUGCACUCGUCCCGGCCUGA	AUUGCAC	5833	543.949
						Tc-miR-9277	GGUUCGAAUCCUGCGGCGGACACCC	GUUCGAA	189512	17672.7
						Tc-miR-929	CUCCUUGGAGUCGGGUUG	UCCUUGG	4445	414.513
						Tc-miR-92a	UAUUGCACUCGUCCCGGCCUGAA	AUUGCAC	5508	513.641
						Tc-miR-92b	UAUUGCACUCGUCCCGGCCUC	AUUGCAC	369	34.4106
						Tc-miR-92b-3p	AUUGCACUCGUCCCGGCCUGA	UUGCACU	5576	519.983
						Tc-miR-92b-5p	AGGGACGGACGGGUGCAU	GGGACGG	11419	1064.86
						Tc-miR-92c	UAUUGCACUCGUCCCGGCCUGU	AUUGCAC	975	90.9224
						Tc-miR-92d-3p	UAUUGCACUCGUCCCGGCCUA	AUUGCAC	356	33.1983
						Tc-miR-92e-5p	CGGUGGUUGGUGGUGCAUGG	GGUGGUU	17535	1635.2
						Tc-miR-9380-5p	GCCUCCAUGCUGCGAUCUGUUGAG	CCUCCAU	7297	680.472
						Tc-miR-9382-5p	AGCACGUCUGGCUGAGGGU	GCACGUC	15894	1482.17
						Tc-miR-9383-5p	GGCUGAGAUCAAGUGGAGCG	GCUGAGA	622	58.0038
						Tc-miR-9394b-5p	AGCAGUUGAAUGUGGAUCAGUCGGC	GCAGUUG	3920	365.555
						Tc-miR-9-3p	AUAAAGCUGGACGACCGAAGUAA	UAAAGCU	22008	2052.33
						Tc-miR-9545-5p	UUAGGAUUCGUGGCUUUCACCC	UAGGAUU	297	27.6964
						Tc-miR-9-5p	UCUUUGGUUAUCUAGCUGUAUG	CUUUGGU	1556	145.103
						Tc-miR-9792-5p	CACUGAGAAAGAUCGUAAGGGC	ACUGAGA	161	15.0138
						Tc-miR-980-3p	GUGGCUGCUUGUACGAAGGGCUUA	UGGCUGC	152	14.1746
						Tc-miR-981	AUCGUUGUCGUGAAUACCUUCA	UCGUUGU	148	13.8016
						Tc-miR-9820-5p	GAGGGAAGGGAAGAAGGGCUA	AGGGAAG	215	20.0495
						Tc-miR-9824-5p	GCGGAGGGAUGGGGUGGU	CGGAGGG	168	15.6666
						Tc-miR-983a-3p	AUGAGUCUUCGUCGGUAUUAUCCA	UGAGUCU	2254	210.194
						Tc-miR-9852-3p	CGUGAUCGGGAUCGGGGA	GUGAUCG	5593	521.568
						Tc-miR-9893	UUAUGUCUGAAUACUCGUG	UAUGUCU	15941	1486.56
						Tc-miR-989-3p	UGGUGAUGUGAGAGAAGUGG	GGUGAUG	398	37.115
						Tc-miR-9894	GAGGCGGGAGAGGAGGGAU	AGGCGGG	72588	6769.1
						Tc-miR-993	UAAGCUCGUCUCUACAGGCAGGAA	AAGCUCG	1461	136.244
						Tc-miR-993-3p	UAAGCUCGUCUCUACAGGCAGG	AAGCUCG	1712	159.65
						Tc-miR-99b-3p	CAAGCCGAUCGUCUGUGGAGGUAU	AAGCCGA	128	11.9365
						Tc-miR-9a-3p	AUACGCUAGUACCCGAAAG	UACGCUA	5527	515.413
						Tc-miR-9a-5p	UCUUUGGUUAUCUAGCUGUAUGA	CUUUGGU	1598	149.019

## Sheet: S6 Gene ontology
Table S6 Gene ontology (GO) annotation and pathway enrichment analyses of microRNAs differentially transcribed between male and female adults of Toxocara canis
Enriched gene ontology annotation of male differentially transcribed microRNAs				Enriched pathway of male differentially transcribed microRNAs
Biological Processes	P value	Corrected P value		Pathway ID	P value	Corrected P value	Pathway
GO:0048598 embryonic morphogenesis	2.2e-16	1.25605e-13		ko03022	3.078e-08	4.98636e-06	Genetic Information Processing; Transcription; Basal transcription factors
GO:0031581 hemidesmosome assembly	5.046e-15	1.44047e-12		ko04666	0.000295	0.023895	Organismal Systems;Immune system;Fc gamma R-mediated phagocytosis
GO:0042006 masculinization of hermaphroditic germ-line	1.856e-07	3.53218e-05		ko03040	0.0008888	0.0479952	Genetic Information Processing; Transcription; Spliceosome
GO:0040027 negative regulation of vulval development	1.233e-05	0.0017599
GO:0002119 nematode larval development	4.322e-05	0.00366468
GO:0031554 regulation of DNA-templated transcription, termination	4.377e-05	0.00366468
GO:0016082 synaptic vesicle priming	4.504e-05	0.00366468
GO:0009792 embryo development ending in birth or egg hatching	5.135e-05	0.00366468
GO:0019102 male somatic sex determination	0.0001395	0.00884947
GO:0019100 male germ-line sex determination	0.0002434	0.0138965
GO:0018996 molting cycle, collagen and cuticulin-based cuticle	0.0004535	0.023538
GO:0040011 locomotion	0.000526	0.0250259
GO:0006163 purine nucleotide metabolic process	0.0006988	0.0306899
GO:0035022 positive regulation of Rac protein signal transduction	0.001199	0.0402676
GO:0035025 positive regulation of Rho protein signal transduction	0.001199	0.0402676
GO:0035233 germ cell repulsion	0.001199	0.0402676
GO:0048808 male genitalia morphogenesis	0.001199	0.0402676
Molecular Function	P value	Corrected P value
GO:0001071 nucleic acid binding transcription factor activity	0.0001231	0.0283409
Cellular Component	P value	Corrected P value
GO:0030056 hemidesmosome	2.049e-14	4.46682e-12
GO:0031201 SNARE complex	0.0001238	0.0134942
Enriched gene ontology annotation of female differentially transcribed microRNAs				Enriched pathway of female differentially transcribed microRNAs
Biological Processes	P value	Corrected P value		Pathway ID	P value	Corrected P value	Pathway
GO:0031581 hemidesmosome assembly	3.999e-13	3.12779e-10		ko03050	2.212e-08	3.0968e-06	Genetic Information Processing; Folding, sorting and degradation; Proteasome
GO:0048598 embryonic morphogenesis	7.032e-12	2.75001e-09		ko00600	7.541e-05	0.0052787	Metabolism; Lipid metabolism; Sphingolipid metabolism
GO:0018996 molting cycle, collagen and cuticulin-based cuticle	6.392e-06	0.00088708		ko03040	0.0004152	0.019376	Genetic Information Processing; Transcription; Spliceosome
GO:0045987 positive regulation of smooth muscle contraction	6.805e-06	0.00088708
GO:0097120 receptor localization to synapse	6.805e-06	0.00088708
GO:2000249 regulation of actin cytoskeleton reorganization	6.805e-06	0.00088708
GO:0002115 store-operated calcium entry	1.148e-05	0.00128271
GO:1901076 positive regulation of engulfment of apoptotic cell	1.863e-05	0.00182141
GO:0007614 short-term memory	0.0001362	0.0118364
GO:0051016 barbed-end actin filament capping	0.0003491	0.0273046
GO:0006637 acyl-CoA metabolic process	0.0004957	0.0352462
GO:0002119 nematode larval development	0.0007315	0.0476781
Molecular Function	P value	Corrected P value
­	­	­
Cellular Component	P value	Corrected P value
GO:0030056 hemidesmosome	5.512e-14	1.52682e-11

## Sheet: S7 Reproduction and development
Table S7 MicroRNA seed sequence families predicted to be involved in reproduction and larval development
Seed sequence	micrcoRNA seed family	Biological processes in Toxocara canis
AGGGAGA	miR-1894-3p/6875-5p	embryo development
GGUCGGC	miR-24c	embryo development
UGGACGG	miR-3141	embryo development
CAUGGAG	miR-4459	embryo development; larval development
UGGGCGG	miR-1228	embryo development; larval development
GGAGGAG	miR-709/2962-5p/4459/7011-5p	embryo development; larval development
GGCGGCG	miR-1408/2861/3960	embryo development; larval development; reproduction
AGGCGGC	miR-1227/3885-5p	embryo development; larval development; reproduction
GAGGGUG	miR-2305	embryo development; larval development; reproduction
GGUGGCG	miR-1343-3p/2021-3p/3897-3p	embryo development; larval development; reproduction
GGUGGUG	miR-1654/6769b-5p	embryo development; larval development; reproduction
GUCGGUC	miR-2861	embryo development; larval development; reproduction
GUGGUGG	miR-6756-5p	embryo development; larval development; reproduction
GUGGUGU	miR-3897-3p	embryo development; larval development; reproduction
UGGGUGG	miR-698-5p/6980-5p/7044-5p/7078-5p	embryo development; larval development; reproduction
GGGGGGG	miR-2881	embryo development; larval development; reproduction
GGGAGCG	miR-6090	embryo development; larval development; reproduction; female meiosis; male meiosis
GGGGGGC	miR-2305/6090	embryo development; larval development; reproduction; female meiosis; male meiosis
AGGACGA	miR-1694/6606-5p	embryo development; reproduction
CCCGGUU	miR-3488	embryo development; reproduction
GGGGAGA	miR-1408/7197-3p	embryo development; reproduction
UGGACUG	miR-1224-5p/4648/6606-5p	embryo development; reproduction
CGGCGGU	miR-1777	embryo development; reproduction; meiosis
UGAGGAG	miR-1777	embryo development; reproduction; meiosis
AAUAUGG	miR-3610	larval development
GAGGGAC	miR-265/1763	larval development
GAGAUCA	bantam/c-3p,miR-753b-3p/80-3p/81a/b-3p/c-3p	reproduction
UUGUUCG	miR-375-3p	reproduction

## Sheet: S8 Host-parasite interactions
Table S8 MicroRNAs predicted to be linked to host-parasite interactions
											miRNAs distributed in larvae, secretion and host serum
Pathway and associated genes	miRNAs						Summary			Seed sequence	Seed family in Toxocara canis	Distribution of microRNAs in other nematodes/parasites
Mucin type O-Glycan biosynthesis							miRNAs	Target genes number		GAGGUAG	let-7-5p/7b/7b-5p/7c/7c-5p/7e/7e-5p/7f/7f-5p/, miR-84-5p	dauer larvae (Caenorhabditis elegans)	larvae (Ascaris suum) (Heligmosomoides polygyrus)	secretion (Brugia malayi)	host serum (Loa loa)
CL5077.Contig2_All	miR-2305	miR-2881					miR-2881	41		GGCAGUG	miR-34/34-5p	dauer larvae (Caenorhabditis elegans)	larvae (Ascaris suum)	secretion (Brugia malayi)	host serum (Dirofilaria immitis) (Loa loa)
CL5220.Contig1_All	miR-1343-3p						miR-2305	35		ACCCGUA	miR-100/100-5p/100a-5p/100b/100b-5p/100c-5p/100d/56/99a/5358a-3p/5358b-3p	dauer larvae (Caenorhabditis elegans)	larvae (Ascaris suum) (Heligmosomoides polygyrus)	secretion (Heligmosomoides polygyrus) (Brugia malayi)	host serum (Dirofilaria immitis) (Loa loa) (Onchocerca ochengi)
CL885.Contig8_All	miR-8071						miR-2861	28		AUCACAG	miR-2-3p/2a/2b/2b-3p/2c/13a-3p/43-3p/43e-3p	dauer larvae (Caenorhabditis elegans)	larvae (Ascaris suum)
CL885.Contig9_All	miR-8071						miR-3897-3p	27		GACUAGA	miR-44-3p/61/279/279-3p/279b-3p/279c-3p/279d/286-3p/542-3p/61	dauer larvae (Caenorhabditis elegans)	larvae (Ascaris suum)	secretion (Brugia malayi)
Unigene22928_All	miR-6939-5p						miR-1228	25		GCAAAUC	miR-254-3p	dauer larvae (Caenorhabditis elegans)
Unigene24002_All	miR-8071						miR-6090	21		GGAAUGU	miR-1/1-3p/1a-3p/1b-3p/1c/1c-3p	dauer larvae (Caenorhabditis elegans)	larvae (Ascaris suum)
Unigene24004_All	miR-8071						miR-7044-5p	21		UUGGCAC	miR-791-3p/5350b-3p/5354-3p	dauer larvae (Caenorhabditis elegans)
Unigene40013_All	miR-3141						miR-3960	20		UUUGAUU	miR-7428-3p	dauer larvae (Caenorhabditis elegans)
Unigene41735_All	miR-6979-5p						miR-5126	20		AUGGCAC	miR-228		larvae (Ascaris suum)		host serum (Dirofilaria immitis)
Other types of O-glycan biosynthesis							miR-1408	19		AUUGCAC	miR-25/25-3p/92/92-3p/92a/92b/92c/92d-3p/235-3p		larvae (Ascaris suum)		host serum (Schistosoma mansoni) (Loa loa)
CL1664.Contig1_All	miR-2881	miR-6090					miR-3885-5p	14		GAUAUGU	miR-50/50-5p/4491		larvae (Ascaris suum)		host serum (Dirofilaria immitis)
CL1664.Contig2_All	miR-2881	miR-6090					miR-4459	13		GGAAGAC	miR-4650		larvae (Ascaris suum)		host serum (Dirofilaria immitis)
CL1664.Contig3_All	miR-2881	miR-6090					miR-9894	13		AGCACCA	miR-49-3p/83-3p		larvae (Ascaris suum) (Heligmosomoides polygyrus)	secretion (Heligmosomoides polygyrus)
CL1664.Contig4_All	miR-2881	miR-6090					miR-7847-3p	10		CCCUGUA	miR-10/10-5p/10b			secretion (Heligmosomoides polygyrus)
CL2083.Contig7_All	miR-598-5p						miR-3665	9		GGUCUAG	miR-193			secretion (Heligmosomoides polygyrus)
CL3875.Contig1_All	miR-3885-5p						miR-25-3p	8		UAAAGCU	miR-79/79-3p/9-3p		larvae (Ascaris suum)	secretion (Heligmosomoides polygyrus)
CL3875.Contig2_All	miR-3885-5p						miR-1343-3p	7		UGAGCAA	miR-87/87-3p/87a/87b/87b-3p		larvae (Ascaris suum) (Heligmosomoides polygyrus)	secretion (Heligmosomoides polygyrus)
CL5678.Contig2_All	miR-36c-3p						miR-24c	7		ACCCUGU	miR-10-5p/10a/10a-5p/10b/10b-5p/57-5p		larvae (Ascaris suum)	secretion (Heligmosomoides polygyrus)	host serum (Schistosoma mansoni) (Dirofilaria immitis)
SNARE interactions in vesicular transport							miR-494-5p	7		CCCUGAG	lin-4/4-5p,miR-125a-5p		larvae (Ascaris suum) (Brugia malayi) (Heligmosomoides polygyrus)	secretion (Heligmosomoides polygyrus) (Brugia malayi)	host serum (Loa loa)
Unigene11830_All	miR-2881						miR-6165	7		GAAAGAC	miR-71/71a-5p/71c-5p		larvae (Ascaris suum)	secretion (Heligmosomoides polygyrus)	host serum (Schistosoma mansoni) (Dirofilaria immitis) (Loa loa)
Unigene8094_All	miR-1175-5p						miR-1260a	6		GAGAUCA	bantam/c-3p,miR-753b-3p/80-3p/81a/81b-3p/81c-3p		larvae (Ascaris suum) (Brugia malayi) (Heligmosomoides polygyrus)	secretion (Heligmosomoides polygyrus) (Brugia malayi)	host serum (Onchocerca ochengi)
Unigene14274_All	miR-2305						miR-1777	6		AAGCUCG	miR-993/993-3p		larvae (Ascaris suum)
Unigene7494_All	miR-4020b-5p						miR-6979-5p	5		AAGGCAC	miR-124/124-3p		larvae (Ascaris suum)
Plant-pathogen interaction							miR-8071	5		AAGUGAA	miR-86-5p		larvae (Ascaris suum)
CL1622.Contig3_All	miR-7847-3p						miR-124-3p	4		AAUACUG	miR-200c-3p/236/236-3p		larvae (Ascaris suum)
Unigene11160_All	miR-7847-3p						miR-5358a-3p	4		AAUCUCG	miR-5362-5p		larvae (Ascaris suum)
Unigene13391_All	miR-2392						miR-791-3p	4		AGUGGAG	miR-194-3p/1175-5p		larvae (Ascaris suum)
Unigene18285_All	miR-4459						miR-2231-3p	3		CACAACC	miR-67-3p		larvae (Ascaris suum)
Unigene2094_All	miR-1343-3p						miR-3775	3		CAGAUCU	miR-750-3p		larvae (Ascaris suum)
Unigene24481_All	miR-7847-3p						lin-4-5p	2		CGAAUCG	miR-5360/5360-5p		larvae (Ascaris suum)
Unigene28844_All	miR-9894						miR-140-3p	2		CUGGGAU	miR-5359-5p		larvae (Ascaris suum)
Unigene40778_All	miR-4459						miR-221-3p	2		CUUUGGU	miR-9-5p/9a-5p		larvae (Ascaris suum)
Unigene40779_All	miR-7044-5p						miR-2392	2		GAGGUAU	miR-5364-3p		larvae (Ascaris suum)
Unigene4146_All	miR-5126						miR-4020b-5p	2		GGACGGA	miR-1896		larvae (Ascaris suum)
Unigene48835_All	miR-3775						miR-4257	2		GGCAAGA	miR-31/31-5p/72-5p/268		larvae (Ascaris suum)
Antigen processing and presentation							miR-5366-3p	2		GGGAUAU	miR-3070-2-3p/5361/5361-5p		larvae (Ascaris suum)
CL1466.Contig1_All	miR-25-3p						miR-8228-3p	2		UAAGUAG	miR-252/252b		larvae (Ascaris suum)
CL1466.Contig4_All	miR-7977						miR-885	2		UCGUUGU	miR-981		larvae (Ascaris suum)
CL1622.Contig3_All	miR-7847-3p						miR-9820-5p	2		UGGGCAA	miR-5363		larvae (Ascaris suum)
Unigene11272_All	miR-2861	miR-3960					miR-105b	1		UUGGUCC	miR-133/133-3p		larvae (Ascaris suum)
Unigene16714_All	miR-6090						miR-1175-5p	1		UUGUACU	miR-239-5p		larvae (Ascaris suum) (Brugia malayi)	secretion (Brugia malayi)
Unigene20682_All	miR-7847-3p						miR-1273h-5p	1		UUGUUCG	miR-375-3p		larvae (Ascaris suum)
Unigene23125_All	miR-8071						miR-140	1
Unigene26351_All	miR-9894						miR-149-3p	1
Unigene28844_All	miR-9894						miR-221	1
Unigene40631_All	miR-1228	miR-1777	miR-2861	miR-31			miR-222-3p	1
Unigene40778_All	miR-4459						miR-222a	1
Unigene40779_All	miR-7044-5p						miR-2966	1
Unigene6349_All	miR-9820-5p						miR-31	1
Leukocyte transendothelial migration							miR-3141	1
CL126.Contig1_All	miR-3897-3p	miR-5126					miR-36c-3p	1
CL126.Contig2_All	miR-5126	miR-3897-3p					miR-3814-3p	1
CL126.Contig6_All	miR-3897-3p	miR-5126					miR-423-5p	1
CL1262.Contig1_All	miR-105b	miR-2966					miR-44a-5p	1
CL1515.Contig1_All	miR-24c						miR-5196-5p	1
CL1515.Contig2_All	miR-24c	miR-1408					miR-598-5p	1
CL1777.Contig2_All	miR-6606-5p						miR-6606-5p	1
CL2339.Contig1_All	miR-1777						miR-6939-5p	1
CL2339.Contig2_All	miR-1777						miR-7977	1
CL297.Contig1_All	miR-5126	miR-2861					miR-81c-3p	1
CL297.Contig2_All	miR-5126	miR-2861
CL297.Contig3_All	miR-5126
CL3069.Contig2_All	miR-494-5p	miR-6165
CL3316.Contig1_All	miR-7044-5p	miR-3897-3p
CL3750.Contig1_All	miR-3885-5p
CL3750.Contig2_All	miR-3885-5p
CL387.Contig2_All	miR-124-3p
CL4479.Contig1_All	miR-3665
CL4479.Contig2_All	miR-3665
CL4620.Contig2_All	miR-9894
CL5272.Contig1_All	miR-1343-3p
CL5844.Contig1_All	miR-3665
CL5844.Contig3_All	miR-9820-5p
CL5848.Contig2_All	miR-3897-3p
CL654.Contig3_All	miR-1777
CL654.Contig4_All	miR-1777
CL809.Contig2_All	miR-3897-3p
CL809.Contig3_All	miR-6090
Unigene13426_All	miR-1260a	miR-3897-3p
Unigene19083_All	miR-2861	miR-1408	miR-3960
Unigene20557_All	miR-1228
Unigene20706_All	miR-6979-5p
Unigene20709_All	miR-2861	miR-3960	miR-5126
Unigene21468_All	miR-5196-5p
Unigene2234_All	miR-3885-5p
Unigene227_All,	miR-2881
Unigene22990_All	miR-9894
Unigene23301_All	miR-2305
Unigene2483_All	miR-140-3p
Unigene27325_All	miR-2305
Unigene3468_All	miR-2881
Unigene37536_All	miR-6090
Unigene44_All	miR-2861	miR-3960
Unigene7471_All	miR-7044-5p
Unigene8832_All	miR-221	miR-221-3p
Unigene8878_All	miR-2881
Intestinal immune network for IgA production
Unigene40647_All	miR-24c
Natural killer cell mediated cytotoxicity
CL2811.Contig1_All	miR-3665
CL2811.Contig2_All	miR-3665
CL2811.Contig5_All	miR-3665
CL3069.Contig2_All	miR-494-5p	miR-6165
CL3478.Contig1_All	miR-7044-5p	miR-3960	miR-2861
CL3478.Contig3_All	miR-7044-5p	miR-2861
CL3750.Contig1_All	miR-3885-5p
CL3750.Contig2_All	miR-3885-5p
CL387.Contig2_All	miR-124-3p
CL4004.Contig2_All	miR-2305
CL5848.Contig2_All	miR-2861
Unigene20557_All	miR-1228
Unigene243_All	miR-44a-5p
Unigene40647_All	miR-24c
Unigene4146_All	miR-5126
Unigene8773_All	miR-1228	miR-3897-3p
Unigene9741_All	miR-3897-3p
Cytokine-cytokine receptor interaction
CL365.Contig2_All	miR-1273h-5p	miR-140	miR-140-3p	miR-494-5p	miR-5126
CL5310.Contig1_All	miR-7044-5p
Unigene19090_All	miR-9894
Unigene21541_All	miR-3897-3p
Unigene37554_All	miR-1343-3p	miR-2861	miR-3960	miR-5126
Unigene44957_All	miR-8228-3p	miR-2861	miR-3960
Unigene6446_All	miR-1228	miR-1343-3p
T cell receptor signaling pathway
CL115.Contig2_All	miR-5358b-3p
CL1183.Contig4_All	miR-25-5p	miR-4459	miR-25-5p
CL1202.Contig4_All	miR-1228	miR-2305	miR-2881
CL193.Contig1_All	miR-81c-3p
CL194.Contig2_All	miR-5126
CL194.Contig3_All	miR-5126
CL2732.Contig2_All	miR-6090
CL2811.Contig1_All	miR-3665
CL2811.Contig2_All	miR-3665
CL2811.Contig5_All	miR-3665
CL3043.Contig1_All	miR-1228
CL3069.Contig2_All	miR-494-5p	miR-6165
CL3320.Contig2_All	miR-3960
CL3478.Contig1_All	miR-2861	miR-3960	miR-7044-5p
CL3478.Contig3_All	miR-2861	miR-7044-5p
CL3570.Contig9_All	miR-2881	miR-9894
CL387.Contig2_All	miR-124-3p
CL4004.Contig2_All	miR-2305	miR-2861
Unigene1786_All	lin-4-5p	miR-1408
Unigene19083_All	miR-1408	miR-2861	miR-3960
Unigene20557_All	miR-1228
Unigene2228_All	miR-1408	miR-2861	miR-3960	miR-7044-5p
Unigene2234_All	miR-3885-5p
Unigene23906_All	miR-3775	miR-5366-3p
Unigene24197_All	miR-1228	miR-2881
Unigene24199_All	miR-1228	miR-2305	miR-2881
Unigene27325_All	miR-2305	miR-2881
Unigene29053_All	miR-2305	miR-2881
Unigene30084_All	miR-1228	miR-2881
Unigene30085_All	miR-1228	miR-2305	miR-2881
Unigene30086_All	miR-1228	miR-2881
Unigene30087_All	miR-1228	miR-2881
Unigene4146_All	miR-5126
Unigene41697_All	miR-4257
Unigene7471_All	miR-7044-5p
Unigene9741_All	miR-3897-3p
B cell receptor signaling pathway
CL1202.Contig4_All	miR-1228	miR-2305	miR-2881
CL3069.Contig2_All	miR-494-5p	miR-6165
CL3320.Contig2_All	miR-3960
CL3478.Contig1_All	miR-2861	miR-3960	miR-7044-5p
CL3478.Contig3_All	miR-2861	miR-7044-5p
CL3750.Contig1_All	miR-3885-5p
CL3750.Contig2_All	miR-3885-5p
Unigene20557_All	miR-1228
Unigene2228_All	miR-1408	miR-2861	miR-3960	miR-7044-5p
Unigene23906_All	miR-3775	miR-5366-3p
Unigene24197_All	miR-1228	miR-2881
Unigene24199_All	miR-1228	miR-2305	miR-2881
Unigene29053_All	miR-2305	miR-2881
Unigene30084_All	miR-1228	miR-2881
Unigene30085_All	miR-1228	miR-2305	miR-2881
Unigene30086_All	miR-1228	miR-2881
Unigene30087_All	miR-1228	miR-2881
Unigene40647_All	miR-24c
Unigene4146_All	miR-5126
Unigene8751_All	miR-1268a
Unigene9741_All	miR-3897-3p
Adipocytokine signaling pathway
CL1147.Contig1_All	miR-2305
CL1274.Contig2_All	miR-3897-3p
CL1274.Contig3_All	miR-3897-3p
CL2607.Contig2_All	miR-1408
CL2607.Contig3_All	miR-1408
CL2732.Contig2_All	miR-6090
CL3048.Contig1_All	miR-4459
CL3048.Contig2_All	miR-4459
CL319.Contig3_All	miR-7847-3p
CL319.Contig4_All	miR-7847-3p	miR-1408	miR-3897-3p
CL319.Contig5_All	miR-7847-3p	miR-1408	miR-3897-3p
CL319.Contig6_All	miR-7847-3p
CL3570.Contig9_All	miR-9894	miR-2881
CL5848.Contig2_All	miR-3897-3p
Unigene11292_All	miR-6165
Unigene20906_All	miR-423-5p
Unigene24059_All	miR-7044-5p
Unigene26609_All	miR-1777	miR-2861	miR-3885-5p	miR-3960	miR-5126
Unigene4117_All	miR-2861	miR-3960
Unigene41463_All	miR-106b-3p
Unigene6289_All	miR-3885-5p	miR-5126
Unigene8730_All	miR-2305	miR-2881
Jak-STAT signaling pathway
CL1575.Contig1_All	miR-1408
CL1575.Contig2_All	miR-1408
CL2314.Contig2_All	miR-1408
CL2368.Contig1_All	miR-1268a
CL2368.Contig2_All	miR-1268a
CL2368.Contig3_All	miR-1268a
CL2368.Contig4_All	miR-1268a
CL2855.Contig2_All	miR-2305
CL3069.Contig2_All	miR-494-5p	miR-6165
CL3478.Contig1_All	miR-7044-5p	miR-2861	miR-3960
CL3478.Contig3_All	miR-7044-5p	miR-2861
CL4006.Contig1_All	miR-791-3p	miR-2881
CL4006.Contig2_All	miR-791-3p	miR-2881
CL4006.Contig3_All	miR-791-3p	miR-2881
CL4006.Contig4_All	miR-791-3p	miR-2881
CL5848.Contig2_All	miR-3897-3p
CL6115.Contig3_All	miR-6090
CL6115.Contig4_All	miR-6090
Unigene6446_All	miR-1228	miR-1343-3p
Unigene9867_All	miR-5126
NF-kappa B signaling pathway
CL1183.Contig4_All	miR-25-5p	miR-4459
CL2046.Contig2_All	miR-2881
CL3750.Contig1_All	miR-3885-5p
CL3750.Contig2_All	miR-3885-5p
CL387.Contig2_All	miR-124-3p
CL406.Contig1_All	miR-5358a-3p
CL406.Contig4_All	miR-5358a-3p
CL5326.Contig1_All	miR-885
CL5409.Contig3_All	miR-3897-3p	miR-6979-5p
CL829.Contig1_All	miR-222-3p	miR-222a
CL829.Contig16_All	miR-2305
CL829.Contig2_All	miR-2305
CL829.Contig4_All	miR-2305
CL829.Contig5_All	miR-2305
CL829.Contig7_All	miR-2305
CL829.Contig8_All	miR-2305
CL829.Contig9_All	miR-2305
Unigene13559_All	miR-2881
Unigene21406_All	miR-3814-3p
Unigene23809_All	miR-2305
Unigene23812_All	miR-2305
Unigene29824_All	miR-2305
Unigene40647_All	miR-24c
Unigene91_All	miR-2881	miR-6090	miR-2305
Unigene9469_All	miR-2305
Unigene9711_All	miR-6090	miR-7044-5p
NOD-like receptor signaling pathway
CL1183.Contig4_All
CL130.Contig2_All	miR-2305
CL130.Contig5_All	miR-2305
CL130.Contig6_All	miR-2305
CL130.Contig7_All	miR-2305
CL130.Contig9_All	miR-2305
CL1622.Contig3_All	miR-7847-3p
CL2732.Contig2_All	miR-6090
CL3570.Contig9_All	miR-9894	miR-2881
CL5537.Contig1_All	miR-2881	miR-6090
Unigene12145_All	miR-1228
Unigene18285_All	miR-4459
Unigene28844_All	miR-9894
Unigene40778_All	miR-4459
Unigene40779_All	miR-7044-5p
RIG-I-like receptor signaling pathway
CL1183.Contig4_All	miR-25-5p	miR-4459
CL2373.Contig2_All	miR-3897-3p
CL2373.Contig9_All	miR-3897-3p
CL2732.Contig2_All	miR-6090
CL3570.Contig9_All	miR-9894	miR-2881
CL5326.Contig1_All	miR-885
Unigene18963_All	miR-3897-3p
Unigene30240_All	miR-3897-3p
TGF-beta signaling pathway
CL1575.Contig1_All	miR-1408
CL1575.Contig2_All	miR-1408
CL2314.Contig2_All	miR-1408
CL285.Contig1_All	miR-6090
CL285.Contig2_All	miR-6090
CL2899.Contig1_All	miR-7044-5p
CL3099.Contig2_All	miR-5358b-3p
CL4455.Contig2_All	miR-2861
CL4658.Contig2_All	miR-4020b-5p
CL5272.Contig1_All	miR-1343-3p
CL59.Contig5_All	miR-1408	miR-2861	miR-3960	miR-5126
CL6115.Contig3_All	miR-6090
CL6115.Contig4_All	miR-6090
Unigene1615_All	miR-3897-3p
Unigene17912_All	miR-4459
Unigene19083_All	miR-1408	miR-2861	miR-3960
Unigene19090_All	miR-9894
Unigene20551_All	miR-2861	miR-3960	miR-8228-3p
Unigene20706_All	miR-6979-5p
Unigene21541_All	miR-3897-3p
Unigene21822_All	miR-2392	miR-2881
Unigene2592_All	miR-1228
Unigene2709_All	miR-149-3p
Unigene37597_All	miR-4459
Unigene4572_All	miR-3897-3p
Unigene7471_All	miR-7044-5p
Toll-like receptor signaling pathway
CL1183.Contig4_All	miR-4459	miR-25-5p
CL1483.Contig3_All	miR-4257
CL2732.Contig2_All	miR-6090
CL3069.Contig2_All	miR-494-5p	miR-6165
CL3570.Contig9_All	miR-2881	miR-9894
CL5409.Contig3_All	miR-3897-3p	miR-6979-5p
Unigene1786_All	lin-4-5p	miR-1408
Unigene38182_All	miR-25-3p
Unigene4146_All	miR-5126
Asthma
Unigene40647_All	miR-24c

## Sheet: S9 Drug targets
Table S9 MicroRNAs predicted to be drug targets or to have a link to drug resistance
MicroRNAs predicted to have a link to drug resistance								MicroRNAs predicted to be drug targets
Pathway and associated involved genes	miRNAs				Summary			Pathway and associated involved genes	miRNAs							Summary
ABC transporters					miRNAs	Target genes number		Basal transcription factors								miRNAs	Target genes number
CL1104.Contig4_All	miR-3885-5p				miR-2881	11		CL1176.Contig1_All	miR-2305							miR-2881	53
CL1202.Contig4_All	miR-1228	miR-2305	miR-2881		miR-5126	10		CL1176.Contig2_All	miR-2305							miR-3897-3p	52
CL1202.Contig6_All	miR-1228	miR-2881			miR-2861	9		CL1176.Contig3_All	miR-2305							miR-2861	45
CL1567.Contig3_All	miR-5196-5p				miR-3960	9		CL1176.Contig4_All	miR-2305							miR-1408	41
CL1791.Contig3_All	miR-7255-3p				miR-1228	8		CL1242.Contig1_All	miR-81b-5p							miR-3960	40
CL1880.Contig2_All	miR-5126				miR-3885-5p	8		CL1274.Contig13_All	miR-3897-3p							miR-2305	34
CL2002.Contig1_All	miR-6050				miR-2305	6		CL1274.Contig2_All	miR-3897-3p							miR-1228	33
CL2083.Contig7_All	miR-598-5p				miR-8228-3p	6		CL1274.Contig3_All	miR-3897-3p							miR-7044-5p	33
CL2145.Contig1_All	miR-99b-5p				miR-7044-5p	5		CL1274.Contig8_All	miR-3897-3p							miR-3885-5p	31
CL3511.Contig2_All	miR-2861	miR-3960			miR-3897-3p	4		CL1274.Contig9_All	miR-3897-3p							miR-5126	31
CL3511.Contig3_All	miR-3960	miR-2861			miR-7082-5p	3		CL2309.Contig1_All	miR-1228							miR-574	23
CL3511.Contig4_All	miR-2861	miR-3960			miR-103a-3p	2		CL2638.Contig1_All	miR-1408							miR-6090	20
CL3875.Contig1_All	miR-3885-5p				miR-1777	2		CL2638.Contig3_All	miR-3897-3p							miR-7847-3p	20
CL3875.Contig2_All	miR-3885-5p				miR-375-3p	2		CL2878.Contig1_All	miR-2861	miR-2881	miR-3897-3p	miR-6090	miR-7044-5p			miR-1777	17
CL5120.Contig1_All	miR-7044-5p				miR-5196-5p	2		CL2878.Contig2_All	miR-2861	miR-2881	miR-3897-3p	miR-4459	miR-6090	miR-7044-5p		miR-1273h-5p	13
CL5120.Contig2_All	miR-7044-5p				miR-598-5p	2		CL3102.Contig2_All	miR-2861							miR-3665	12
CL5131.Contig1_All	miR-375-3p	miR-423	miR-423-5p		miR-6090	2		CL3784.Contig4_All	miR-2861	miR-3960						miR-44a-5p	8
CL5131.Contig4_All	miR-375-3p				miR-9894	2		CL494.Contig1_All	miR-2881							miR-9894	8
CL5159.Contig2_All	miR-3960	miR-5126	miR-2861		miR-1343-3p	1		CL494.Contig11_All	miR-2881	miR-6090						miR-1343-3p	6
CL5275.Contig1_All	miR-5126	miR-7044-5p			miR-34	1		CL494.Contig12_All	miR-2881							miR-4459	6
CL5275.Contig2_All	miR-7044-5p				miR-34-5p	1		CL494.Contig13_All	miR-2881							miR-8228-3p	6
CL589.Contig2_All	miR-8228-3p				miR-423	1		CL494.Contig14_All	miR-2881							lin-4-5p	5
CL6038.Contig4_All	miR-9894	miR-7082-5p			miR-423-5p	1		CL494.Contig15_All	miR-2881							miR-1268a	5
CL6052.Contig2_All	miR-8908d				miR-6050	1		CL494.Contig16_All	miR-2881							miR-1654	5
CL717.Contig5_All	miR-2861	miR-3960	miR-5126		miR-7255-3p	1		CL494.Contig17_All	miR-2881							miR-2392	5
CL863.Contig2_Al	miR-103a-3p							CL494.Contig18_All	miR-2881							miR-6056	5
Drug metabolism - cytochrome P450								CL494.Contig2_All	miR-2881							miR-6165	5
Unigene1146_All	miR-25-5p							CL494.Contig4_All	miR-2881							miR-8071	5
Unigene13368_All	miR-2881							CL494.Contig5_All	miR-2881							miR-92e-5p	5
Unigene13372_All	miR-5126							CL494.Contig6_All	miR-2881							miR-124-3p	4
Unigene1451_All	miR-2305							CL494.Contig7_All	miR-2881	miR-6090						miR-24c	4
Unigene19087_All	miR-67-5p							CL494.Contig8_All	miR-2881	miR-6090						miR-3141	4
Unigene20731_All	miR-3885-5p							CL494.Contig9_All	miR-2881	miR-6090						miR-3775	4
Unigene23012_All	miR-2231-3p							CL5037.Contig3_All	miR-34-5p							miR-4020b-5p	4
Unigene23160_All	miR-8228-3p							CL5510.Contig2_All	miR-1408							miR-4257	4
Unigene23992_All	miR-6416-3p							CL909.Contig4_All	miR-2861							miR-494-5p	4
Unigene23993_All	miR-6416-3p							CL909.Contig5_All	miR-2861							miR-5196-5p	4
Unigene23994_All	miR-6416-3p							Unigene13359_All	miR-3897-3p	miR-3960	miR-7044-5p					miR-6979-5p	4
Unigene23995_All	miR-6416-3p							Unigene13616_All	miR-1408							miR-3488	3
Unigene23996_All	miR-6416-3p							Unigene1683_All	miR-3775							miR-5940	3
Unigene23997_All	miR-6416-3p							Unigene18215_All	miR-9820-5p							miR-598-5p	3
Unigene23998_All	miR-6416-3p							Unigene18244_All	miR-5196-5p							miR-6050	3
Unigene24197_All	miR-1228	miR-2881						Unigene20526_All	miR-1408	miR-2861	miR-3897-3p	miR-3960				miR-6939-5p	3
Unigene24199_All	miR-1228	miR-2305	miR-2881					Unigene23395_All	miR-5364							miR-7255-3p	3
Unigene24708_All	miR-43a-3p							Unigene23770_All	miR-4020b-5p							miR-2136	2
Unigene2687_All	miR-3897-3p							Unigene23777_All	miR-92e-5p							miR-2966	2
Unigene28320_All	miR-7044-5p							Unigene24059_All	miR-7044-5p							miR-3538	2
Unigene30084_All	miR-1228	miR-2881						Unigene6302_All	miR-4448							miR-3961	2
Unigene30085_All	miR-1228	miR-2305	miR-2881					Unigene6896_All	miR-8071							miR-4044-5p	2
Unigene30086_All	miR-1228	miR-2881						Unigene7056_All	miR-8908d							miR-4448	2
Unigene30087_All	miR-1228	miR-2881						Unigene8615_All	lin-4-5p	miR-6939-5p						miR-5366-3p	2
Unigene32366_All	miR-6901-3p							Unigene8645_All	miR-1408							miR-6763-3p	2
Unigene37617_All	miR-3885-5p	miR-3897-3p						Unigene8833_All	miR-7044-5p							miR-791-3p	2
Unigene41874_All	miR-2305							Calcium signaling pathway								let-7b-5p	1
Unigene42013_All	miR-34	miR-34-5p						CL1036.Contig1_All	miR-1343-3p	miR-1408						miR-133-3p	1
Unigene48989_All	miR-3897-3p							CL1191.Contig1_All	miR-1228							miR-133b	1
Unigene7237_All	miR-2881							CL1413.Contig2_All	miR-2305							miR-181a-2-3p	1
Unigene8161_All	miR-9894							CL1499.Contig2_All	miR-5126							miR-1957a	1
Unigene8652_All	miR-1343-3p							CL1499.Contig4_All	miR-5126							miR-219-3p	1
Unigene8788_All	miR-8908d							CL1499.Contig5_All	miR-5126							miR-222-3p	1
Unigene8800_All	miR-6416-3p							CL1595.Contig1_All	miR-466i-5p	miR-574						miR-222a	1
Unigene9930_All	miR-2881							CL1595.Contig2_All	miR-466i-5p	miR-574						miR-2418	1
Drug metabolism - other enzymes								CL1658.Contig1_All	miR-24c							miR-25-3p	1
CL1400.Contig1_All	miR-8228-3p							CL1944.Contig2_All	miR-2881							miR-31	1
CL1400.Contig2_All	miR-8228-3p							CL1945.Contig1_All	miR-7044-5p							miR-31-5p	1
CL1400.Contig3_All	miR-8228-3p							CL1945.Contig2_All	miR-7044-5p							miR-320a	1
CL1400.Contig4_All	miR-8228-3p							CL1945.Contig5_All	miR-44a-5p							miR-34	1
CL2083.Contig7_All	miR-598-5p							CL1945.Contig6_All	miR-44a-5p							miR-34-5p	1
CL2145.Contig1_All	miR-99b-5p							CL1945.Contig7_All	miR-44a-5p							miR-347	1
CL2538.Contig1_All	miR-1777							CL1945.Contig8_All	miR-44a-5p							miR-3526	1
CL2538.Contig4_All	miR-1777							CL2143.Contig2_All	miR-1408	miR-2861	miR-3960					miR-4048-3p	1
CL2771.Contig1_All	miR-5126							CL300.Contig2_All	miR-3897-3p							miR-423-5p	1
CL2771.Contig2_All	miR-5126							CL300.Contig4_All	miR-3897-3p							miR-575	1
CL2771.Contig3_All	miR-5126							CL3049.Contig1_All	miR-6979-5p							miR-6497-5p	1
CL2771.Contig4_All	miR-5126							CL3049.Contig2_All	miR-6979-5p							miR-6606-5p	1
CL2911.Contig4_All	miR-3897-3p							CL3096.Contig1_All	miR-7847-3p							miR-6664-3p	1
CL3875.Contig1_All	miR-3885-5p							CL3096.Contig2_All	miR-7847-3p							miR-7082-5p	1
CL3875.Contig2_All	miR-3885-5p							CL3096.Contig3_All	miR-7847-3p							miR-72-5p	1
CL863.Contig2_All	miR-103a-3p							CL3096.Contig4_All	miR-7847-3p							miR-7977	1
Unigene1146_All	miR-25-5p							CL3096.Contig5_All	miR-7847-3p							miR-81b-5p	1
Unigene13467_All	miR-2796-3p	miR-6090						CL3096.Contig6_All	miR-7847-3p							miR-83-3p	1
Unigene18328_All	miR-25-5p							CL3096.Contig7_All	miR-7847-3p							miR-92b-5p	1
Unigene19157_All	miR-16-5p							CL3096.Contig8_All	miR-7847-3p							miR-9820-5p	1
Unigene20731_All	miR-3885-5p							CL3096.Contig9_All	miR-7847-3p
Unigene22577_All	miR-3960	miR-6090	miR-2861					CL3477.Contig1_All	miR-5126
Unigene27765_All	miR-7082-5p							CL3750.Contig1_All	miR-3885-5p
Unigene27766_All	miR-7082-5p							CL3750.Contig2_All	miR-3885-5p
Unigene37470_All	miR-5126							CL3801.Contig1_All	miR-2861
Unigene4136_All	miR-5196-5p	miR-2305						CL387.Contig2_All	miR-124-3p
P-glycoprotein								CL3877.Contig2_All	miR-7044-5p
CL172.Contig1_All								CL3877.Contig3_All	miR-7044-5p
CL172.Contig2_All								CL4133.Contig2_All	miR-466i-5p	miR-574
CL172.Contig3_All								CL425.Contig5_All	miR-4459	miR-574
Nicotinic acetylcholine receptor alpha subunit								CL425.Contig8_All	miR-574
CL808.Contig1_All								CL4443.Contig1_All	miR-4459	miR-5196-5p
CL808.Contig2_All								CL4445.Contig2_All	miR-1273h-5p
Ligand-gated ion channel subunit								CL5212.Contig1_All	miR-22-3p
CL4119.Contig1_All								CL5212.Contig2_All	miR-22-3p
CL4119.Contig2_All								CL5522.Contig1_All	miR-3885-5p
Multi drug resistance-associated protein								CL5522.Contig3_All	miR-3885-5p
CL3511.Contig1_All								CL5522.Contig4_All	miR-3885-5p
CL3511.Contig2_All	miR-2861	miR-3960						CL571.Contig1_All	miR-1273h-5p	miR-2305	miR-6090
CL3511.Contig3_All	miR-2861	miR-3960						CL6110.Contig5_All	miR-2881
CL3511.Contig4_All	miR-2861	miR-3960						Unigene11156_All	miR-6090
								Unigene11160_All	miR-7847-3p
								Unigene12154_All	miR-181a-2-3p
								Unigene12224_All	miR-3897-3p	miR-7044-5p
								Unigene13391_All	miR-2392
								Unigene13537_All	miR-2861	miR-3960	miR-5126
								Unigene14184_All	miR-6056
								Unigene1644_All	miR-1228
								Unigene18088_All	miR-3897-3p
								Unigene20560_All	miR-4020b-5p	miR-92e-5p
								Unigene20783_All	miR-7847-3p
								Unigene2094_All	miR-1343-3p
								Unigene23733_All	miR-5940
								Unigene24481_All	miR-7847-3p
								Unigene28064_All	miR-1777
								Unigene28991_All	miR-466i-5p	miR-574
								Unigene38854_All	miR-3961
								Unigene40647_All	miR-24c
								Unigene41252_All	miR-2305
								Unigene42751_All	miR-25-5p
								Unigene43056_All	miR-3897-3p
								Unigene44631_All	miR-2305
								Unigene44685_All	miR-1408	miR-3960
								Unigene47689_All	miR-24c
								Unigene511_All	miR-3526
								Unigene5506_All	miR-3885-5p
								Unigene6855_All	miR-1343-3p
								Unigene9741_All	miR-3897-3p
								ECM-receptor interaction
								CL1773.Contig1_All	miR-2861	miR-3960	miR-5126
								CL1773.Contig3_All	miR-1777
								CL2328.Contig10_All	miR-1408
								CL2328.Contig3_All	miR-1408	miR-7-5p
								CL2328.Contig4_All	miR-1408
								CL2328.Contig7_All	miR-1408
								CL2328.Contig8_All	miR-1408
								CL2344.Contig2_All	miR-3897-3p
								CL2344.Contig4_All	miR-320a	miR-3897-3p
								CL2344.Contig6_All	miR-1273h-5p
								CL2470.Contig1_All	miR-1408	miR-3897-3p	miR-6056
								CL2470.Contig2_All	miR-1408	miR-3897-3p	miR-6056
								CL2555.Contig1_All	miR-3897-3p	miR-7044-5p
								CL2555.Contig2_All	miR-3897-3p	miR-7044-5p
								CL2949.Contig2_All	miR-466i-5p	miR-574	miR-9894
								CL2949.Contig3_All	miR-466i-5p	miR-575	miR-9894
								CL3444.Contig2_All	miR-2861	miR-3897-3p	miR-3960
								CL365.Contig1_All	miR-6497-5p
								CL4555.Contig2_All	miR-2418
								CL579.Contig10_All	miR-1273h-5p
								CL579.Contig30_All	miR-1273h-5p
								Unigene4765_All	miR-1777
								Unigene11097_All	miR-8071
								Unigene11116_All	miR-1273h-5p	miR-6056	miR-7847-3p
								Unigene11926_All	miR-2861	miR-3960	miR-5126
								Unigene12273_All	miR-34
								Unigene13458_All	miR-6050
								Unigene13521_All	miR-92e-5p
								Unigene1521_All	miR-1273h-5p
								Unigene15994_All	miR-5126
								Unigene16615_All	miR-3141
								Unigene16954_All	miR-3897-3p
								Unigene17176_All	miR-2861	miR-3960
								Unigene17997_All	miR-3488	miR-6090
								Unigene18076_All	miR-5126
								Unigene19333_All	miR-5196-5p
								Unigene20130_All	miR-6090
								Unigene20551_All	miR-2861	miR-3960	miR-8228-3p
								Unigene20633_All	miR-1777
								Unigene20654_All	miR-3960
								Unigene22966_All	miR-5126	miR-6763-3p	miR-7977
								Unigene22973_All	miR-67-5p
								Unigene25571_All	miR-2881
								Unigene26261_All	miR-1268a
								Unigene2730_All	miR-4020b-5p	miR-92e-5p
								Unigene28644_All	miR-4448
								Unigene31081_All	miR-1273h-5p	miR-133-3p	miR-133b
								Unigene3203_All	miR-2861	miR-3960
								Unigene33432_All	miR-24-3p
								Unigene35821_All	miR-2305	miR-5196-5p
								Unigene36532_All	miR-8071
								Unigene36742_All	miR-877-5p
								Unigene3723_All	miR-8228-3p
								Unigene37791_All	miR-1408
								Unigene38109_All	miR-6090
								Unigene38110_All	miR-347	miR-6901-3p	miR-9894
								Unigene39047_All	miR-6763-3p	miR-92b-5p
								Unigene40189_All	miR-791-3p
								Unigene444_All	miR-3488	miR-3897-3p
								Unigene4547_All	miR-6090
								Unigene4696_All	miR-36b-3p
								Unigene4943_All	miR-100a-2-3p
								Unigene5032_All	miR-1273h-5p
								Unigene5892_All	miR-4044-5p
								Unigene6491_All	miR-1408	miR-1654	miR-36a-3p	miR-3897-3p	miR-7044-5p	miR-7847-3p
								Unigene7705_All	miR-3488
								Unigene7988_All	miR-6606-5p
								Unigene8703_All	miR-1273h-5p	miR-1654
								Unigene8798_All	miR-2861	miR-3960
								Unigene9272_All	miR-1273h-5p
								Unigene9354_All	miR-8228-3p
								ErbB signaling pathway
								CL1202.Contig4_All	miR-1228	miR-2305	miR-2881
								CL194.Contig2_All	miR-5126
								CL194.Contig3_All	miR-5126
								CL2532.Contig4_All	miR-221-5p
								CL2732.Contig2_All	miR-6090
								CL2811.Contig1_All	miR-3665
								CL2811.Contig2_All	miR-3665
								CL2811.Contig5_All	miR-3665
								CL300.Contig2_All	miR-3897-3p
								CL300.Contig4_All	miR-3897-3p
								CL3069.Contig2_All	miR-494-5p	miR-6165
								CL3320.Contig2_All	miR-3960
								CL3478.Contig1_All	miR-2861	miR-3960	miR-7044-5p
								CL3478.Contig3_All	miR-2861	miR-7044-5p
								CL3570.Contig13_All	miR-67-5p
								CL3570.Contig9_All	miR-2881	miR-9894
								CL3750.Contig1_All	miR-3885-5p
								CL3750.Contig2_All	miR-3885-5p
								CL387.Contig2_All	miR-124-3p
								CL4004.Contig2_All	miR-2305	miR-2861
								CL4802.Contig2_All	let-7g-5p
								Unigene1644_All	miR-1228
								Unigene1786_All	lin-4-5p	miR-1408
								Unigene20557_All	miR-1228	miR-22-3p
								Unigene2228_All	miR-1408	miR-2861	miR-3960	miR-7044-5p
								Unigene23906_All	miR-3775	miR-5366-3p
								Unigene24197_All	miR-1228	miR-2881
								Unigene24199_All	miR-1228	miR-2305	miR-2881
								Unigene29053_All	miR-2305	miR-2881
								Unigene30084_All	miR-1228	miR-2881
								Unigene30085_All	miR-1228	miR-2305	miR-2881
								Unigene30086_All	miR-1228	miR-2881
								Unigene30087_All	miR-1228	miR-2881
								Unigene39917_All	miR-598-5p
								Unigene4146_All	miR-5126
								Unigene44957_All	miR-2861	miR-3960	miR-8228-3p
								Unigene8773_All	miR-1228	miR-3897-3p
								Unigene9044_All	miR-67-5p
								GnRH signaling pathway
								CL1483.Contig2_All	miR-4257
								CL1483.Contig3_All	miR-4257
								CL1595.Contig1_All	miR-466i-5p	miR-574
								CL1595.Contig2_All	miR-466i-5p	miR-574
								CL1633.Contig3_All	miR-3538
								CL2732.Contig2_All	miR-6090
								CL300.Contig2_All	miR-3897-3p
								CL300.Contig4_All	miR-3897-3p
								CL3478.Contig1_All	miR-2861	miR-3960	miR-7044-5p
								CL3478.Contig3_All	miR-2861	miR-7044-5p
								CL3570.Contig13_All	miR-67-5p
								CL3570.Contig9_All	miR-2881	miR-9894
								CL3750.Contig1_All	miR-3885-5p
								CL3750.Contig2_All	miR-3885-5p
								CL4133.Contig2_All	miR-466i-5p	miR-574
								CL4445.Contig2_All	miR-1273h-5p
								CL571.Contig1_All	miR-1273h-5p	miR-2305	miR-6090
								CL5777.Contig1_All	miR-3897-3p
								CL6110.Contig5_All	miR-2881
								Unigene10016_All	miR-6050
								Unigene11160_All	miR-7847-3p
								Unigene13391_All	miR-2392
								Unigene13452_All	miR-2861	miR-3960	miR-5126
								Unigene14184_All	miR-6056
								Unigene1786_All	lin-4-5p	miR-1408
								Unigene20557_All	miR-1228	miR-22-3p
								Unigene20560_All	miR-4020b-5p	miR-92e-5p
								Unigene20749_All	miR-3897-3p
								Unigene2094_All	miR-1343-3p
								Unigene2228_All	miR-1408	miR-2861	miR-3960	miR-7044-5p
								Unigene2234_All	miR-3885-5p
								Unigene23733_All	miR-5940
								Unigene24481_All	miR-7847-3p
								Unigene26206_All	miR-750-5p
								Unigene27325_All	miR-2305	miR-2881
								Unigene28991_All	miR-466i-5p	miR-574
								Unigene39917_All	miR-598-5p
								Unigene4146_All	miR-5126
								Unigene6523_All	miR-3897-3p
								Unigene8894_All	miR-3885-5p
								Unigene9044_All	miR-67-5p
								MAPK signaling pathway
								CL1070.Contig2_All	miR-3141	miR-8071
								CL1070.Contig4_All	miR-8071	miR-3141
								CL11.Contig1_All	miR-2305	miR-2881
								CL11.Contig7_All	miR-2305	miR-2881
								CL1183.Contig4_All	miR-25-5p	miR-4459
								CL1189.Contig2_All	miR-92-5p
								CL1310.Contig24_All	miR-6090
								CL1310.Contig8_All	miR-6090
								CL1466.Contig1_All	miR-25-3p
								CL1466.Contig4_All	miR-7977
								CL1473.Contig4_All	miR-3665
								CL1473.Contig5_All	miR-3665
								CL1483.Contig2_All	miR-4257
								CL1483.Contig3_All	miR-4257
								CL1633.Contig3_All	miR-3538
								CL2257.Contig1_All	miR-3897-3p
								CL2257.Contig2_All	miR-67-5p
								CL2547.Contig1_All	miR-67-5p
								CL2547.Contig2_All	miR-67-5p
								CL258.Contig10_All	miR-7255-3p
								CL2668.Contig1_All	3885-5p
								CL2668.Contig2_All	miR-3885-5p
								CL2668.Contig3_All	miR-1228
								CL2687.Contig1_All	miR-7044-5p
								CL2687.Contig2_All	miR-7044-5p
								CL2687.Contig3_All	miR-7044-5p
								CL2687.Contig5_All	miR-7044-5p
								CL2692.Contig1_All	miR-4459
								CL2692.Contig2_All	miR-4459
								CL2732.Contig2_All	miR-6090
								CL2811.Contig1_All	miR-3665
								CL2811.Contig2_All	miR-3665
								CL2811.Contig5_All	miR-3665
								CL317.Contig1_All	miR-3897-3p
								CL317.Contig2_All	miR-5126
								CL3190.Contig1_All	miR-72-5p	miR-31-5p
								CL3478.Contig1_All	miR-2861	miR-3960	miR-7044-5p
								CL3478.Contig3_All	miR-2861	miR-7044-5p
								CL3518.Contig1_All	miR-1408	miR-2861	miR-3960	miR-5126
								CL3518.Contig2_All	miR-1408	miR-2861	miR-3960	miR-5126
								CL3570.Contig13_All	miR-67-5p
								CL3570.Contig9_All	miR-2881	miR-9894
								CL3736.Contig1_All	miR-2305
								CL3750.Contig1_All	miR-3885-5p
								CL3750.Contig2_All	miR-3885-5p
								CL3887.Contig1_All	miR-3885-5p	miR-5126
								CL4004.Contig2_All	miR-2305	miR-2861
								CL4494.Contig2_All	miR-2881	miR-6090
								CL4802.Contig2_All	let-7g-5p
								CL5743.Contig1_All	miR-1408
								CL577.Contig5_All	miR-5352-3p
								CL5777.Contig1_All	miR-3897-3p
								CL670.Contig1_All	miR-3960	miR-2861	miR-3960
								CL670.Contig2_All	miR-2881	miR-466i-5p	miR-574
								CL670.Contig3_All	miR-466i-5p	miR-574
								CL671.Contig15_All	miR-67-5p
								CL671.Contig19_All	miR-67-5p
								CL713.Contig1_All	miR-1777
								CL713.Contig2_All	miR-1777
								CL713.Contig3_All	miR-1777
								CL713.Contig4_All	miR-1777
								CL83.Contig1_All	miR-1408
								CL83.Contig2_All	miR-8228-3p
								Unigene1_All	miR-1654
								Unigene10016_All	miR-6050
								Unigene11136_All	miR-7255-3p
								Unigene11998_All	miR-3885-5p
								Unigene12122_All	miR-67-5p
								Unigene13452_All	miR-2861	miR-3960	miR-5126
								Unigene13501_All	miR-3885-5p
								Unigene14251_All	miR-1408
								Unigene15713_All	miR-1268a	miR-4048-3p
								Unigene1587_All	miR-222-3p	miR-222a
								Unigene1786_All	lin-4-5p	miR-1408
								Unigene18238_All	miR-2136
								Unigene19053_All	miR-2305
								Unigene20243_All	miR-2136
								Unigene20420_All	let-7i-5p
								Unigene20557_All	miR-1228	miR-22-3p
								Unigene20749_All	miR-3897-3p
								Unigene21420_All	miR-1654
								Unigene2228_All	miR-1408	miR-2861	miR-3960	miR-7044-5p
								Unigene2234_All	miR-3885-5p
								Unigene22554_All	miR-193b-5p
								Unigene22692_All	miR-219-3p
								Unigene23880_All	miR-277-3p	miR-2966
								Unigene24007_All	miR-1228	miR-1777
								Unigene24008_All	miR-1777
								Unigene24009_All	miR-1228	miR-1777
								Unigene24010_All	miR-1777
								Unigene24471_All	miR-3885-5p
								Unigene24472_All	miR-3885-5p
								Unigene26351_All	miR-9894
								Unigene27325_All	miR-2305	miR-2881
								Unigene30648_All	miR-1654
								Unigene37355_All	miR-3665
								Unigene39917_All	miR-598-5p
								Unigene40631_All	miR-1228	miR-1777	miR-2861	miR-31
								Unigene4146_All	miR-5126
								Unigene45781_All	miR-5126
								Unigene6523_All	miR-3897-3p
								Unigene8773_All	miR-3897-3p	miR-1228
								Unigene8894_All	miR-3885-5p
								Unigene9044_All	miR-67-5p
								Unigene9741_All	miR-3897-3p
								mTOR signaling pathway
								CL2143.Contig2_All	miR-3960	miR-2861	miR-3960
								CL3069.Contig2_All	miR-494-5p	miR-6165
								CL4047.Contig2_All	miR-3885-5p	miR-7082-5p
								CL4102.Contig1_All	miR-24c
								Unigene18778_All	miR-4048-3p
								Unigene2232_All	miR-6939-5p
								Unigene4084_All	miR-791-3p
								Unigene8773_All	miR-1228
								Neurotrophin signaling pathway
								CL1070.Contig2_All	miR-3141
								CL1202.Contig4_All	miR-1228	miR-2305	miR-2881
								CL1274.Contig2_All	miR-3897-3p
								CL1274.Contig3_All	miR-3897-3p
								CL1473.Contig4_All	miR-3665
								CL1473.Contig5_All	miR-3665
								CL1595.Contig1_All	miR-466i-5p	miR-574
								CL1595.Contig2_All	miR-574	miR-466i-5p
								CL2532.Contig4_All	miR-221-5p
								CL258.Contig10_All	miR-7255-3p
								CL258.Contig4_All	miR-1408
								CL258.Contig6_All	miR-2861	miR-3960
								CL2732.Contig2_All	miR-6090
								CL300.Contig2_All	miR-3897-3p
								CL300.Contig4_All	miR-3897-3p
								CL3069.Contig2_All	miR-494-5p	miR-6165
								CL3320.Contig2_All	miR-3960
								CL3478.Contig1_All	miR-2861	miR-3960	miR-7044-5p
								CL3478.Contig3_All	miR-2861	miR-7044-5p
								CL3570.Contig13_All	miR-67-5p
								CL3570.Contig9_All	miR-9894	miR-2881
								CL387.Contig2_All	miR-124-3p
								CL4802.Contig2_All	let-7g-5p
								CL5409.Contig3_All	miR-3897-3p	miR-6979-5p
								CL5777.Contig1_All	miR-3897-3p
								CL5848.Contig2_All	miR-3897-3p
								CL670.Contig1_All	miR-1408	miR-2861	miR-3960
								CL670.Contig2_All	miR-2881	miR-466i-5p	miR-574
								CL670.Contig3_All	miR-466i-5p	miR-574
								CL671.Contig15_All	miR-67-5p
								CL671.Contig19_All	miR-67-5p
								CL671.Contig36_All	miR-67-5p
								Unigene11160_All	miR-7847-3p
								Unigene11229_All	miR-8228-3p
								Unigene13391_All	miR-2392
								Unigene17544_All	miR-1268a	miR-67-5p	miR-6979-5p
								Unigene1786_All	lin-4-5p	miR-1408
								Unigene19083_All	miR-1408	miR-2861	miR-3960
								Unigene20557_All	miR-1228	miR-22-3p
								Unigene20749_All	miR-3897-3p
								Unigene2094_All	miR-1343-3p
								Unigene2228_All	miR-1408	miR-2861	miR-3960	miR-7044-5p
								Unigene2234_All	miR-3885-5p
								Unigene23852_All	miR-67-5p
								Unigene23880_All	miR-2966
								Unigene23906_All	miR-3775	miR-5366-3p
								Unigene24059_All	miR-7044-5p
								Unigene24197_All	miR-1228	miR-2881
								Unigene24199_All	miR-1228	miR-2305	miR-2881
								Unigene24481_All	miR-7847-3p
								Unigene27325_All	miR-2305	miR-2881
								Unigene28991_All	miR-466i-5p	miR-574
								Unigene29053_All	miR-2305	miR-2881
								Unigene29543_All	miR-5126
								Unigene29544_All	miR-5126
								Unigene30084_All	miR-1228	miR-2881
								Unigene30085_All	miR-1228	miR-2305	miR-2881
								Unigene30086_All	miR-1228	miR-2881
								Unigene30087_All	miR-1228	miR-2881
								Unigene37355_All	miR-3665
								Unigene4146_All	miR-5126
								Unigene42931_All	miR-93-5p
								Unigene6523_All	miR-3897-3p
								Unigene7471_All	miR-7044-5p
								Unigene8773_All	miR-1228	miR-3897-3p
								Unigene8863_All	miR-1777
								Unigene8894_All	miR-3885-5p
								Unigene9044_All	miR-67-5p
								Phosphatidylinositol signaling system
								CL1413.Contig2_All	miR-2305
								CL1595.Contig1_All	miR-466i-5p	miR-574
								CL1595.Contig2_All	miR-466i-5p	miR-574
								CL188.Contig1_All	miR-1228
								CL188.Contig2_All	miR-1228
								CL188.Contig3_All	miR-1228
								CL1945.Contig1_All	miR-7044-5p
								CL1945.Contig2_All	miR-7044-5p
								CL1945.Contig5_All	miR-44a-5p
								CL1945.Contig6_All	miR-44a-5p
								CL1945.Contig7_All	miR-44a-5p
								CL1945.Contig8_All	miR-44a-5p
								CL2187.Contig1_All	miR-5126
								CL2192.Contig1_All	miR-92a-1-5p
								CL3069.Contig2_Al	miR-494-5p	miR-6165
								CL3300.Contig1_All	miR-1777
								CL3300.Contig3_All	miR-1777
								CL3341.Contig2_All	miR-6939-5p
								CL3750.Contig1_All	miR-3885-5p
								CL3750.Contig2_All	miR-3885-5p
								CL387.Contig2_All	miR-124-3p
								CL3981.Contig1_All	miR-2392
								CL4133.Contig2_All	miR-466i-5p	miR-574
								CL4617.Contig1_All	miR-2305	miR-5363-5p
								CL4617.Contig3_All	miR-2305	miR-5363-5p
								CL4617.Contig4_All	miR-2305
								CL467.Contig11_All	miR-1408
								CL467.Contig6_All	miR-1408
								CL467.Contig7_All	miR-1408
								CL467.Contig8_All	miR-1408
								CL4918.Contig3_All	miR-25-5p
								CL5864.Contig1_All	miR-5126
								CL5864.Contig2_All	miR-5126
								CL6110.Contig5_All	miR-2881
								Unigene11160_All	miR-7847-3p
								Unigene11956_All	miR-3885-5p
								Unigene13391_All	miR-2392
								Unigene18367_All	miR-3960
								Unigene2094_All	miR-1343-3p
								Unigene21622_All	miR-1408	miR-5126
								Unigene23733_All	miR-5940
								Unigene24481_All	miR-7847-3p
								Unigene28991_All	miR-466i-5p	miR-574
								Unigene37579_All	miR-5126
								Unigene38854_All	miR-3961
								Unigene42751_All	miR-25-5p	miR-3897-3p
								PPAR signaling pathway
								CL1147.Contig1_All	miR-2305
								CL1305.Contig2_All	miR-378a-3p
								CL2607.Contig2_All	miR-1408
								CL2607.Contig3_All	miR-1408
								CL3328.Contig3_All	miR-4044-5p
								CL4854.Contig1_All	miR-1268a
								CL4854.Contig2_All	miR-1268a
								CL87.Contig1_All	miR-181e
								Unigene11292_All	miR-6165
								Unigene15718_All	miR-5358a-5p	miR-6664-3p
								Unigene20906_All	miR-423-5p
								Unigene21354_All	miR-1957a
								Unigene26206_All	miR-750-5p
								Unigene2631_All	miR-574
								Unigene26609_All	miR-1777	miR-2861	miR-3885-5p	miR-3960	miR-5126
								Unigene34750_All	miR-1408	miR-3885-5p
								Unigene38381_All	let-7b-5p
								Unigene4117_All	miR-2861	miR-3960
								Unigene48835_All	miR-3775
								Unigene506_All	miR-83-3p
								Unigene7003_All	miR-2305	miR-2881
								Unigene8357_All	miR-2861	miR-3960
								Unigene8730_All	miR-2305	miR-2881
